# Supplementary material for: Botryococcus terribilis Ethanol Extract Exerts Anti-inflammatory Effects on Murine RAW264 Cells
Source: Int J Mol Sci. 2023 Apr 3;24(7):6666. doi: 10.3390/ijms24076666 (PMC10095501; doi:10.3390/ijms24076666)
Supplement: Supplementary file 1 [file ijms-24-06666-s001.zip]

Archive with 6 entries (6 files):
- Captions.pdf
- Supplementary Figure S1_Cytokine-cytokine receptor interaction-related gene expression.pptx
- Supplementary file S1_Commonly regulated gene list.xlsx
- Supplementary file S2_PPI network analysis of common downregulated DEGs.xlsx
- Supplementary file S3_Kinase Coexpression Enrichment.xlsx
- Supplementary file S4_Chemical perturbation enrichment analysis.xlsx
