# Supplementary material for: Botryococcus terribilis Ethanol Extract Exerts Anti-inflammatory Effects on Murine RAW264 Cells
Source: Int J Mol Sci. 2023 Apr 3;24(7):6666. doi: 10.3390/ijms24076666 (PMC10095501; doi:10.3390/ijms24076666)
Supplement: Supplementary file 1 [file ijms-24-06666-s001.zip › Supplementary file S1_Commonly regulated gene list.xlsx]

## Sheet: Common Downregulated
Gene Symbol	Description	BTEE_6H	Control_6H	Fold Change_6H	P-val_6H	FDR P-val_6H		Gene Symbol	Description	BTEE_17H	Control_17H	Fold Change_17H	P-val_17H	FDR P-val_17H
Adora2b	adenosine A2b receptor	11.7	12.42	-1.64	2.6e-05	0.0007		Adora2b	adenosine A2b receptor	8.1	8.78	-1.61	3.85e-05	0.0009
Apol9b	apolipoprotein L 9b	9.85	10.47	-1.53	0.0007	0.0054		Apol9b	apolipoprotein L 9b	5.63	6.62	-1.99	1.87e-05	0.0006
Axl	AXL receptor tyrosine kinase	7.58	9.09	-2.85	5.98e-06	0.0003		Axl	AXL receptor tyrosine kinase	6.67	8.27	-3.03	3.66e-06	0.0003
Bcl2l10	Bcl2-like 10	3.34	3.92	-1.5	0.0128	0.0408		Bcl2l10	Bcl2-like 10	3.41	4.12	-1.63	0.0044	0.0201
Ccl12	chemokine (C-C motif) ligand 12	10.77	11.43	-1.57	0.0004	0.0036		Ccl12	chemokine (C-C motif) ligand 12	9.83	10.46	-1.54	0.0005	0.0045
Ccl22	chemokine (C-C motif) ligand 22	15.08	16.52	-2.71	2.05e-06	0.0002		Ccl22	chemokine (C-C motif) ligand 22	10.13	11.46	-2.51	3.94e-06	0.0003
Cd109	CD109 antigen	8.93	9.89	-1.94	4.51e-07	9.39e-05		Cd109	CD109 antigen	8.01	8.66	-1.57	1.18e-05	0.0005
Clec7a	C-type lectin domain family 7, member a	12.31	13.42	-2.17	7.41e-08	5.86e-05		Clec7a	C-type lectin domain family 7, member a	12.15	12.93	-1.71	1.74e-06	0.0002
Dcstamp	dentrocyte expressed seven transmembrane protein	9.93	10.84	-1.88	3.47e-06	0.0002		Dcstamp	dentrocyte expressed seven transmembrane protein	7.86	8.65	-1.73	1.11e-05	0.0005
Defb13	defensin beta 13	3.82	4.58	-1.69	0.003	0.0145		Defb13	defensin beta 13	3.96	4.66	-1.63	0.0049	0.0214
Dnajc5b	DnaJ (Hsp40) homolog, subfamily C, member 5 beta	2.9	3.57	-1.59	0.0013	0.0082		Dnajc5b	DnaJ (Hsp40) homolog, subfamily C, member 5 beta	3.17	3.94	-1.71	0.0005	0.0043
Dusp1	dual specificity phosphatase 1	11.6	12.24	-1.56	1.45e-05	0.0005		Dusp1	dual specificity phosphatase 1	14.44	15.07	-1.55	1.81e-05	0.0006
Dusp2	dual specificity phosphatase 2	6.45	7.85	-2.65	1.15e-06	0.0001		Dusp2	dual specificity phosphatase 2	4.47	5.12	-1.57	0.0005	0.0045
Egr1	early growth response 1	11.11	11.74	-1.55	0.0007	0.0054		Egr1	early growth response 1	6.65	7.68	-2.03	1.73e-05	0.0006
Egr2	early growth response 2	10.42	11.36	-1.92	1.46e-06	0.0002		Egr2	early growth response 2	8.78	9.39	-1.52	5.48e-05	0.0011
Elfn2	leucine rich repeat and fibronectin type III, extracellular 2	3.82	4.62	-1.74	2.12e-05	0.0006		Elfn2	leucine rich repeat and fibronectin type III, extracellular 2	3.63	4.23	-1.51	0.0002	0.0026
Eps15l1	epidermal growth factor receptor pathway substrate 15-like 1	9.79	10.37	-1.5	4.13e-05	0.0009		Eps15l1	epidermal growth factor receptor pathway substrate 15-like 1	9.98	10.63	-1.57	1.63e-05	0.0006
Flt1	FMS-like tyrosine kinase 1	9.58	10.81	-2.34	1.51e-06	0.0002		Flt1	FMS-like tyrosine kinase 1	8.68	9.31	-1.54	0.0003	0.0034
Fsd1l	fibronectin type III and SPRY domain containing 1-like	5.89	6.49	-1.53	0.0001	0.0019		Fsd1l	fibronectin type III and SPRY domain containing 1-like	7.28	7.86	-1.5	0.0002	0.0025
Ids	iduronate 2-sulfatase	9.75	10.43	-1.61	5.69e-06	0.0003		Ids	iduronate 2-sulfatase	9.39	10.13	-1.68	2.78e-06	0.0002
Ifi27l2a	interferon, alpha-inducible protein 27 like 2A	9.26	10.36	-2.14	2.26e-07	7.42e-05		Ifi27l2a	interferon, alpha-inducible protein 27 like 2A	8.8	9.98	-2.25	1.27e-07	7.05e-05
Ifit3b	interferon-induced protein with tetratricopeptide repeats 3B	15.6	16.26	-1.59	2.07e-06	0.0002		Ifit3b	interferon-induced protein with tetratricopeptide repeats 3B	11.4	12.14	-1.67	8.58e-07	0.0001
Iigp1	interferon inducible GTPase 1	7.11	7.72	-1.53	0.0004	0.0034		Iigp1	interferon inducible GTPase 1	5.03	5.62	-1.5	0.0005	0.0044
Il1a	interleukin 1 alpha	15.97	16.6	-1.55	6.53e-05	0.0012		Il1a	interleukin 1 alpha	14.98	15.7	-1.64	2.37e-05	0.0007
Il6	interleukin 6	12.37	13.51	-2.21	0.0001	0.0019		Il6	interleukin 6	12.82	13.64	-1.77	0.0015	0.0094
Irs2	insulin receptor substrate 2	4.19	4.93	-1.67	4.73e-06	0.0003		Irs2	insulin receptor substrate 2	4.44	5.28	-1.79	1.66e-06	0.0002
Itgav	integrin alpha V	12.12	12.74	-1.54	1.84e-05	0.0006		Itgav	integrin alpha V	10.52	11.2	-1.6	8.7e-06	0.0004
Itgax	integrin alpha X	6.38	7.41	-2.05	3.45e-05	0.0008		Itgax	integrin alpha X	5.66	7.18	-2.88	1.38e-06	0.0002
Kif19a	kinesin family member 19A	4.52	5.14	-1.54	0.0008	0.0057		Kif19a	kinesin family member 19A	4.71	5.33	-1.54	0.0008	0.0061
Klk1b24	kallikrein 1-related peptidase b24	4.61	5.77	-2.24	9.29e-06	0.0004		Klk1b24	kallikrein 1-related peptidase b24	4.39	5.66	-2.4	4.67e-06	0.0003
Klrk1	killer cell lectin-like receptor subfamily K, member 1	4.97	5.95	-1.98	0.0002	0.0027		Klrk1	killer cell lectin-like receptor subfamily K, member 1	4.6	5.4	-1.73	0.0011	0.0076
Lif	leukemia inhibitory factor	7.92	8.64	-1.65	0.009	0.0317		Lif	leukemia inhibitory factor	6.34	7.05	-1.64	0.0098	0.0354
Lsmem1	leucine-rich single-pass membrane protein 1	5.13	5.73	-1.51	6.63e-05	0.0012		Lsmem1	leucine-rich single-pass membrane protein 1	4.73	5.43	-1.62	1.8e-05	0.0006
Maf	avian musculoaponeurotic fibrosarcoma (v-maf) AS42 oncogene homolog	4.02	5.97	-3.87	1.42e-08	3.96e-05		Maf	avian musculoaponeurotic fibrosarcoma (v-maf) AS42 oncogene homolog	3.71	4.3	-1.51	0.0003	0.0033
Ms4a4c	membrane-spanning 4-domains, subfamily A, member 4C	10.14	11.84	-3.23	1.44e-08	3.96e-05		Ms4a4c	membrane-spanning 4-domains, subfamily A, member 4C	9.86	10.9	-2.05	1.11e-06	0.0002
Muc1	mucin 1, transmembrane	4.67	5.33	-1.59	0.0054	0.022		Muc1	mucin 1, transmembrane	4.61	5.31	-1.63	0.0039	0.0184
Mustn1	musculoskeletal, embryonic nuclear protein 1	8.17	9.37	-2.31	4.43e-06	0.0003		Mustn1	musculoskeletal, embryonic nuclear protein 1	8.6	9.61	-2.01	1.95e-05	0.0006
Ncoa1	nuclear receptor coactivator 1	7.21	8.33	-2.17	1.78e-06	0.0002		Ncoa1	nuclear receptor coactivator 1	8.38	9.33	-1.93	7.07e-06	0.0004
Nhs	Nance-Horan syndrome (human)	3.65	4.32	-1.59	0.0023	0.0118		Nhs	Nance-Horan syndrome (human)	3.54	4.22	-1.61	0.0019	0.0109
Olfr421-ps1	olfactory receptor 421, pseudogene 1	2.94	3.62	-1.59	0.026	0.0685		Olfr421-ps1	olfactory receptor 421, pseudogene 1	3.12	3.7	-1.5	0.0463	0.1107
Olfr514	olfactory receptor 514	3.76	4.64	-1.84	0.0005	0.0043		Olfr514	olfactory receptor 514	3.72	4.3	-1.5	0.0067	0.0268
Olfr663	olfactory receptor 663	3.74	4.55	-1.76	0.0006	0.0051		Olfr663	olfactory receptor 663	3.78	4.55	-1.7	0.001	0.0069
Olfr692	olfactory receptor 692	4.11	4.76	-1.56	0.0051	0.0212		Olfr692	olfactory receptor 692	3.99	4.62	-1.55	0.0058	0.024
Olr1	oxidized low density lipoprotein (lectin-like) receptor 1	9.92	11.18	-2.4	7.59e-07	0.0001		Olr1	oxidized low density lipoprotein (lectin-like) receptor 1	6.29	7.87	-3	1.05e-07	7.05e-05
Pyhin1	pyrin and HIN domain family, member 1	13.68	14.71	-2.05	0.0004	0.0034		Pyhin1	pyrin and HIN domain family, member 1	12.13	12.76	-1.56	0.0076	0.0294
Rassf8	Ras association (RalGDS/AF-6) domain family (N-terminal) member 8	7.79	8.68	-1.85	2.2e-06	0.0002		Rassf8	Ras association (RalGDS/AF-6) domain family (N-terminal) member 8	8.04	8.86	-1.77	4.28e-06	0.0003
Scimp	SLP adaptor and CSK interacting membrane protein	11.42	12.7	-2.42	8.05e-07	0.0001		Scimp	SLP adaptor and CSK interacting membrane protein	11.66	12.37	-1.63	0.0001	0.0017
Sdc3	syndecan 3	11.42	12.16	-1.67	4.58e-05	0.001		Sdc3	syndecan 3	12.47	13.54	-2.1	2.12e-06	0.0002
Sepw1	selenoprotein W, muscle 1	11.81	12.43	-1.54	1.79e-05	0.0006		Sepw1	selenoprotein W, muscle 1	12.48	13.19	-1.64	6.01e-06	0.0004
Serpinb2	serine (or cysteine) peptidase inhibitor, clade B, member 2	8.02	8.76	-1.67	2.94e-05	0.0007		Serpinb2	serine (or cysteine) peptidase inhibitor, clade B, member 2	11.42	12.43	-2.02	2.12e-06	0.0002
Sfmbt1	Scm-like with four mbt domains 1	8.23	8.96	-1.66	2.2e-06	0.0002		Sfmbt1	Scm-like with four mbt domains 1	9.9	10.67	-1.7	1.47e-06	0.0002
Slc4a9	solute carrier family 4, sodium bicarbonate cotransporter, member 9	3.56	4.15	-1.5	0.0037	0.0167		Slc4a9	solute carrier family 4, sodium bicarbonate cotransporter, member 9	3.07	4.28	-2.31	1.96e-05	0.0006
Slfn1	schlafen 1	5.04	6.1	-2.08	1.45e-05	0.0005		Slfn1	schlafen 1	5.26	5.93	-1.59	0.0005	0.0042
Sp110	Sp110 nuclear body protein	13.15	13.79	-1.56	0.0002	0.0023		Sp110	Sp110 nuclear body protein	10.62	11.4	-1.72	4.27e-05	0.001
Stat5a	signal transducer and activator of transcription 5A	9.27	9.93	-1.59	1.08e-05	0.0004		Stat5a	signal transducer and activator of transcription 5A	9.3	10.08	-1.71	3.09e-06	0.0003
Tgm2	transglutaminase 2, C polypeptide	6.02	6.8	-1.71	4.21e-05	0.0009		Tgm2	transglutaminase 2, C polypeptide	5.45	6.28	-1.78	2.32e-05	0.0007
Timp1	tissue inhibitor of metalloproteinase 1	6.19	7.56	-2.59	4.43e-07	9.39e-05		Timp1	tissue inhibitor of metalloproteinase 1	4.82	6.49	-3.18	7.9e-08	6.87e-05
Tnc	tenascin C	13.69	14.61	-1.89	7.39e-07	0.0001		Tnc	tenascin C	9.68	10.79	-2.15	1.46e-07	7.05e-05
Tnfsf15	tumor necrosis factor (ligand) superfamily, member 15	9.58	10.83	-2.37	7.78e-07	0.0001		Tnfsf15	tumor necrosis factor (ligand) superfamily, member 15	9.3	10.23	-1.91	9.08e-06	0.0004
Tns4	tensin 4	4.67	5.31	-1.55	2.25e-05	0.0006		Tns4	tensin 4	4.21	4.93	-1.64	8.78e-06	0.0004
Trim30d	tripartite motif-containing 30D	8.14	9.31	-2.24	3.12e-05	0.0008		Trim30d	tripartite motif-containing 30D	4.38	6.67	-4.87	1e-07	6.94e-05
Ugt2a2	UDP glucuronosyltransferase 2 family, polypeptide A2; UDP glucuronosyltransferase 2 family, polypeptide A1	3.23	3.84	-1.53	0.0081	0.0294		Ugt2a2	UDP glucuronosyltransferase 2 family, polypeptide A2; UDP glucuronosyltransferase 2 family, polypeptide A1	3.19	3.9	-1.64	0.0033	0.0163
Upp1	uridine phosphorylase 1	5.18	7.21	-4.08	2.71e-07	7.9e-05		Upp1	uridine phosphorylase 1	9.3	10.05	-1.69	0.0007	0.0058
Xylt1	xylosyltransferase 1	9.56	10.26	-1.63	3.09e-05	0.0008		Xylt1	xylosyltransferase 1	10.25	10.99	-1.67	2.12e-05	0.0007
Zfp385a	zinc finger protein 385A	8.17	8.97	-1.74	1.79e-05	0.0006		Zfp385a	zinc finger protein 385A	6.09	6.94	-1.79	1.13e-05	0.0005

## Sheet: Common Upregulated
Gene Symbol	Description	BTEE_6H	Control_6H	Fold Change_6H	P-val_6H	FDR P-val_6H				Gene Symbol	Description	BTEE_17H	Control_17H	Fold Change_17H	P-val_17H	FDR P-val_17H
Apex1	apurinic/apyrimidinic endonuclease 1	10.03	9.34	1.61	1.47e-06	0.0002				Apex1	apurinic/apyrimidinic endonuclease 1	10.12	9.49	1.56	2.69e-06	0.0002
Bad	BCL2-associated agonist of cell death	6.65	5.93	1.65	8.33e-05	0.0014				Bad	BCL2-associated agonist of cell death	6.54	5.45	2.14	2.81e-06	0.0002
BC030867	cDNA sequence BC030867	6.63	5.97	1.58	0.0026	0.013				BC030867	cDNA sequence BC030867	6.86	6.07	1.73	0.0008	0.0058
Ccdc181	coiled-coil domain containing 181	7.63	6.78	1.8	6.78e-05	0.0012				Ccdc181	coiled-coil domain containing 181	9.23	8.55	1.6	0.0004	0.0036
Cep57l1	centrosomal protein 57-like 1	8.25	7.58	1.59	7.32e-05	0.0013				Cep57l1	centrosomal protein 57-like 1	8.88	8.06	1.76	1.47e-05	0.0005
Defb38	defensin beta 38	4.76	4.12	1.56	0.0028	0.0139				Defb38	defensin beta 38	4.8	3.62	2.26	3.66e-05	0.0009
Epb41l4a	erythrocyte membrane protein band 4.1 like 4a	4.89	3.91	1.97	9.42e-05	0.0015				Epb41l4a	erythrocyte membrane protein band 4.1 like 4a	4.49	3.67	1.76	0.0004	0.0036
Fen1	flap structure specific endonuclease 1	10.16	9.49	1.59	0.0001	0.0019				Fen1	flap structure specific endonuclease 1	7.83	7.22	1.53	0.0003	0.003
Fkbp11	FK506 binding protein 11	9.96	8.72	2.37	1.48e-08	3.96e-05				Fkbp11	FK506 binding protein 11	8.92	7.65	2.41	1.24e-08	4.31e-05
Gemin6	gem (nuclear organelle) associated protein 6	10.09	9.22	1.83	0.0001	0.0016				Gemin6	gem (nuclear organelle) associated protein 6	8.36	7.53	1.78	0.0002	0.0021
Gimd1	GIMAP family P-loop NTPase domain containing 1	4.05	3.39	1.58	0.0022	0.0114				Gimd1	GIMAP family P-loop NTPase domain containing 1	4.11	3.43	1.6	0.0017	0.0102
Hist1h1b	histone cluster 1, H1b	10.31	9.69	1.55	0.0005	0.0045				Hist1h1b	histone cluster 1, H1b	8.68	7.66	2.03	1.3e-05	0.0005
Hist1h2bb	histone cluster 1, H2bb	9.88	8.91	1.95	4e-07	9.35e-05				Hist1h2bb	histone cluster 1, H2bb	8.33	7.67	1.57	1.09e-05	0.0005
Hist1h2bg	histone cluster 1, H2bg	10.81	9.87	1.91	2.06e-05	0.0006				Hist1h2bg	histone cluster 1, H2bg	8.89	8.29	1.51	0.0006	0.0051
Hist1h4c	histone cluster 1, H4c	12.91	11.85	2.09	3.52e-07	9.2e-05				Hist1h4c	histone cluster 1, H4c	10.93	10.23	1.63	1.2e-05	0.0005
Hist1h4f	histone cluster 1, H4f	12.89	11.98	1.88	4.96e-07	9.68e-05				Hist1h4f	histone cluster 1, H4f	11.34	9.85	2.82	5.99e-09	4.31e-05
Hist1h4k	histone cluster 1, H4k	14.21	13.61	1.51	0.0001	0.0017				Hist1h4k	histone cluster 1, H4k	12.54	11.73	1.74	1.12e-05	0.0005
Il1rapl2	interleukin 1 receptor accessory protein-like 2	3.67	2.96	1.64	0.0018	0.0103				Il1rapl2	interleukin 1 receptor accessory protein-like 2	3.88	3.21	1.59	0.0027	0.014
Kcne2	potassium voltage-gated channel, Isk-related subfamily, gene 2	4.44	3.75	1.61	0.0006	0.0046				Kcne2	potassium voltage-gated channel, Isk-related subfamily, gene 2	4.61	3.77	1.8	0.0001	0.0019
Klra9	killer cell lectin-like receptor subfamily A, member 9	4.13	3.47	1.58	0.0132	0.0417				Klra9	killer cell lectin-like receptor subfamily A, member 9	3.69	3.1	1.5	0.0229	0.0654
Mcfd2	multiple coagulation factor deficiency 2	9.02	8.4	1.55	0.0005	0.004				Mcfd2	multiple coagulation factor deficiency 2	8.95	7.95	1.99	1.33e-05	0.0005
Nxf7	nuclear RNA export factor 7	5.5	4.42	2.11	6.66e-06	0.0003				Nxf7	nuclear RNA export factor 7	5.84	5.25	1.5	0.0007	0.0058
Oog4	oogenesin 4	4.09	3.32	1.72	0.001	0.0068				Oog4	oogenesin 4	3.97	3.18	1.74	0.0008	0.0062
Pecr	peroxisomal trans-2-enoyl-CoA reductase	8.28	7.66	1.54	4.75e-05	0.001				Pecr	peroxisomal trans-2-enoyl-CoA reductase	8.55	7.43	2.17	3.42e-07	9.32e-05
Pik3c2g	phosphatidylinositol 3-kinase, C2 domain containing, gamma polypeptide	3.83	3.22	1.53	0.0014	0.0084				Pik3c2g	phosphatidylinositol 3-kinase, C2 domain containing, gamma polypeptide	4.92	4.15	1.7	0.017	0.0528
Pola1	polymerase (DNA directed), alpha 1	7.53	6.63	1.87	3.67e-05	0.0009				Pola1	polymerase (DNA directed), alpha 1	8.58	7.93	1.56	0.0005	0.0044
Pold1	polymerase (DNA directed), delta 1, catalytic subunit	6.19	5.59	1.52	0.0003	0.0028				Pold1	polymerase (DNA directed), delta 1, catalytic subunit	6.94	6.28	1.58	0.0001	0.0019
Pomc	pro-opiomelanocortin-alpha	4.42	3.73	1.62	0.002	0.0108				Pomc	pro-opiomelanocortin-alpha	5.18	4.55	1.55	0.0035	0.017
Prss28	protease, serine 28	4.57	3.7	1.82	0.0001	0.0016				Prss28	protease, serine 28	4.17	3.46	1.64	0.0005	0.0043
Ptgs1	prostaglandin-endoperoxide synthase 1	5.58	4.72	1.8	2.2e-05	0.0006				Ptgs1	prostaglandin-endoperoxide synthase 1	4.53	3.62	1.88	1.26e-05	0.0005
Rbmx2	RNA binding motif protein, X-linked 2	9.67	9.07	1.52	7.63e-05	0.0013				Rbmx2	RNA binding motif protein, X-linked 2	9.53	8.72	1.74	7.57e-06	0.0004
Rdh14	retinol dehydrogenase 14 (all-trans and 9-cis)	5.71	5.1	1.52	0.0028	0.0137				Rdh14	retinol dehydrogenase 14 (all-trans and 9-cis)	5.99	5.41	1.5	0.0035	0.017
Rnf113a1	ring finger protein 113A1	6.61	6.02	1.51	0.0025	0.0126				Rnf113a1	ring finger protein 113A1	8.16	7.24	1.89	0.0001	0.0018
Sco1	SCO cytochrome oxidase deficient homolog 1 (yeast)	8.13	7.48	1.57	1.72e-05	0.0005				Sco1	SCO cytochrome oxidase deficient homolog 1 (yeast)	7.29	6.46	1.78	2.19e-06	0.0002
Sec24d	Sec24 related gene family, member D (S. cerevisiae)	11.21	10.09	2.17	8.29e-08	5.98e-05				Sec24d	Sec24 related gene family, member D (S. cerevisiae)	9.44	8.64	1.73	1.69e-06	0.0002
Serpinb10	serine (or cysteine) peptidase inhibitor, clade B (ovalbumin), member 10	5.64	4.98	1.58	0.0012	0.0076				Serpinb10	serine (or cysteine) peptidase inhibitor, clade B (ovalbumin), member 10	6.18	5.27	1.89	0.0001	0.0017
Sez6l2	seizure related 6 homolog like 2	5.29	4.66	1.55	0.0041	0.0181				Sez6l2	seizure related 6 homolog like 2	5.72	5.06	1.58	0.0031	0.0155
Slc30a3	solute carrier family 30 (zinc transporter), member 3	5.4	4.75	1.57	0.0002	0.0026				Slc30a3	solute carrier family 30 (zinc transporter), member 3	5.48	4.83	1.57	0.0002	0.0027
Tfap2d	transcription factor AP-2, delta	3.23	2.59	1.56	0.0002	0.0026				Tfap2d	transcription factor AP-2, delta	3.35	2.77	1.5	0.0004	0.004
Tmem8	transmembrane protein 8 (five membrane-spanning domains)	4.88	4.08	1.75	4.3e-06	0.0003				Tmem8	transmembrane protein 8 (five membrane-spanning domains)	5.84	5.1	1.66	9.1e-06	0.0004
Tubg2	tubulin, gamma 2	5.79	5.01	1.72	0.0049	0.0205				Tubg2	tubulin, gamma 2	6.05	5.43	1.53	0.0172	0.0532
Zdbf2	zinc finger, DBF-type containing 2	3.48	2.86	1.54	0.0006	0.0048				Zdbf2	zinc finger, DBF-type containing 2	3.54	2.92	1.54	0.0006	0.0047
Zfp760	zinc finger protein 760	6.49	5.84	1.57	0.0002	0.0021				Zfp760	zinc finger protein 760	6.73	6.06	1.59	0.0001	0.0019
