# Supplementary material for: Botryococcus terribilis Ethanol Extract Exerts Anti-inflammatory Effects on Murine RAW264 Cells
Source: Int J Mol Sci. 2023 Apr 3;24(7):6666. doi: 10.3390/ijms24076666 (PMC10095501; doi:10.3390/ijms24076666)
Supplement: Supplementary file 1 [file ijms-24-06666-s001.zip › Supplementary file S2_PPI network analysis of common downregulated DEGs.xlsx]

## Sheet: PPI seed nodes
Id	Label	Degree	Betweenness	Expression
13653	Egr1	39	6279.43	0
20850	Stat5a	34	8203.75	0
16193	Il6	20	2958.51	0
17132	Maf	16	2594.85	0
13654	Egr2	14	1688.33	0
17977	Ncoa1	12	2012.67	0
19252	Dusp1	9	4276.43	0
384783	Irs2	8	3289	0
21857	Timp1	8	959.91	0
14254	Flt1	7	1053.28	0
26362	Axl	6	875	0
22190	Ubc	5	4110.72	0
16476	Jun	5	2325.95	0
20848	Stat3	4	2932.15	0
27007	Klrk1	4	1536	0
21349	Tal1	4	1280.5	0
16410	Itgav	4	530.87	0
13537	Dusp2	4	528	0
16175	Il1a	4	391.83	0
16189	Il4	3	1624.14	0
56644	Clec7a	3	353	0
16190	Il4ra	2	3297	0
18708	Pik3r1	2	1680	0
12912	Creb1	2	1051.46	0
16186	Il2rg	2	1032	0
433759	Hdac1	2	867.56	0
16163	Il13	2	867.56	0
20683	Sp1	2	588.1	0
17096	Lyn	2	525	0
21885	Tle1	2	510.51	0
12611	Cebpg	2	463.24	0
16171	Il17a	2	422.34	0
257630	Il17f	2	422.34	0
16177	Il1r1	2	343.17	0
23871	Ets1	2	177.33	0
12608	Cebpb	2	177	0
109032	Sp110	2	177	0
60440	Iigp1	2	177	0
17869	Myc	2	127.6	0
15401	Hoxa4	2	127.6	0
22059	Trp53	2	127.6	0
14103	Fasl	2	127.6	0
17937	Nab2	2	127.6	0
12053	Bcl6	2	77.84	0
14283	Fosl1	2	73.03	0
16477	Junb	2	73.03	0
20293	Ccl12	2	52.13	0
14011	Etv6	2	6	0
23900	Hcst	1	0	0
23857	Dmtf1	1	0	0
14056	Ezh2	1	0	0
13712	Elk1	1	0	0
14581	Gfi1	1	0	0
20681	Sox8	1	0	0
17344	Pias2	1	0	0
17936	Nab1	1	0	0
77683	Ehmt1	1	0	0
19697	Rela	1	0	0
15568	Elavl1	1	0	0
22433	Xbp1	1	0	0
18035	Nfkbia	1	0	0
16195	Il6st	1	0	0
11909	Atf2	1	0	0
12402	Cbl	1	0	0
12488	Cd2ap	1	0	0
18654	Pgf	1	0	0
30955	Pik3cg	1	0	0
12700	Cish	1	0	0
16362	Irf1	1	0	0
12991	Csn2	1	0	0
16825	Ldb1	1	0	0
13478	Dpagt1	1	0	0
13857	Epor	1	0	0
19116	Prlr	1	0	0
14663	Glycam1	1	0	0
16847	Lepr	1	0	0
19255	Ptpn2	1	0	0
16184	Il2ra	1	0	0
57765	Tbx21	1	0	0
12702	Socs3	1	0	0
20851	Stat5b	1	0	0
16453	Jak3	1	0	0
14600	Ghr	1	0	0
219103	Cenpj	1	0	0
14939	Gzmb	1	0	0
21943	Tnfsf11	1	0	0
19247	Ptpn11	1	0	0
14461	Gata2	1	0	0
12703	Socs1	1	0	0
16185	Il2rb	1	0	0
19262	Ptpra	1	0	0
93762	Smarca5	1	0	0
18508	Pax6	1	0	0
22218	Sumo1	1	0	0
16153	Il10	1	0	0
53314	Batf	1	0	0
12954	Cryaa	1	0	0
60505	Il21	1	0	0
12955	Cryab	1	0	0
21834	Thrb	1	0	0
14783	Grb10	1	0	0
20418	Shc3	1	0	0
20963	Syk	1	0	0
17533	Mrc1	1	0	0
20371	Foxp3	1	0	0
14469	Gbp2	1	0	0
18709	Pik3r2	1	0	0
12355	Nr1i3	1	0	0
22177	Tyrobp	1	0	0
55948	Sfn	1	0	0
14065	F2rl3	1	0	0
14281	Fos	1	0	0
11486	Ada	1	0	0
21877	Tk1	1	0	0
21926	Tnf	1	0	0
15415	Hoxb7	1	0	0
17975	Ncl	1	0	0
20656	Sod2	1	0	0
17927	Myod1	1	0	0
19401	Rara	1	0	0
20219	Apcs	1	0	0
18788	Serpinb2	1	0	0
14282	Fosb	1	0	0
15894	Icam1	1	0	0
16478	Jund	1	0	0
100047997	Atf2	1	0	0
11835	Ar	1	0	0
13982	Esr1	1	0	0
17311	Kitl	1	0	0
11423	Ache	1	0	0
18033	Nfkb1	1	0	0
21374	Tbp	1	0	0
26423	Nr5a1	1	0	0
15975	Ifnar1	1	0	0
19246	Ptpn1	1	0	0
13714	Elk4	1	0	0
13713	Elk3	1	0	0
26416	Mapk14	1	0	0
14284	Fosl2	1	0	0
22337	Vdr	1	0	0
19885	Rorc	1	0	0
12578	Cdkn2a	1	0	0
22174	Tyro3	1	0	0
108655	Foxp1	1	0	0
23983	Pcbp1	1	0	0
22628	Ywhag	1	0	0
19053	Ppp2cb	1	0	0
229906	Gtf2b	1	0	0
26413	Mapk1	1	0	0
19052	Ppp2ca	1	0	0
18740	Pitx1	1	0	0
27041	G3bp1	1	0	0
269523	Vcp	1	0	0
13838	Epha4	1	0	0
11910	Atf3	1	0	0
18024	Nfe2l2	1	0	0
16169	Il15ra	1	0	0
16161	Il12rb1	1	0	0
18803	Plcg1	1	0	0
17988	Ndrg1	1	0	0
233410	Zfp592	1	0	0
17127	Smad3	1	0	0
268903	Nrip1	1	0	0
270190	Ephb1	1	0	0
74142	Lonp1	1	0	0
11655	Alas1	1	0	0
19303	Pxn	1	0	0
93759	Sirt1	1	0	0
107951	Cdk9	1	0	0
56876	Nelf	1	0	0
54401	Ywhab	1	0	0
66894	Wwp2	1	0	0
80859	Nfkbiz	1	0	0
64292	Ptges	1	0	0
20807	Srf	1	0	0
23988	Pin1	1	0	0
11430	Acox1	1	0	0
26420	Mapk9	1	0	0
59035	Carm1	1	0	0

## Sheet: PPI KEGG network enrichment
Pathway	Total	Expected	Hits	P.Value	FDR
Th17 cell differentiation	102	1.75	30	1.09e-29	3.41e-27
Inflammatory bowel disease (IBD)	59	1.01	21	5.9e-23	6.24e-21
Jak-STAT signaling pathway	165	2.83	30	5.96e-23	6.24e-21
HTLV-I infection	246	4.23	34	6.1e-22	4.78e-20
Pathways in cancer	535	9.19	45	4.23e-20	2.66e-18
Osteoclast differentiation	128	2.2	25	5.28e-20	2.76e-18
Prolactin signaling pathway	72	1.24	20	1.95e-19	8.74e-18
Th1 and Th2 cell differentiation	87	1.49	21	5.79e-19	2.27e-17
Hepatitis B	163	2.8	26	1.87e-18	6.54e-17
IL-17 signaling pathway	91	1.56	20	3.11e-17	9.76e-16
TNF signaling pathway	110	1.89	20	1.59e-15	4.54e-14
AGE-RAGE signaling pathway in diabetic complications	101	1.74	19	4.4e-15	1.15e-13
Viral carcinogenesis	231	3.97	26	1.2e-14	2.89e-13
PI3K-Akt signaling pathway	358	6.15	31	3.81e-14	8.54e-13
Chagas disease (American trypanosomiasis)	103	1.77	18	9.34e-14	1.96e-12
Chronic myeloid leukemia	76	1.31	16	1.13e-13	2.21e-12
Measles	144	2.47	20	3.37e-13	6.22e-12
Kaposi's sarcoma-associated herpesvirus infection	217	3.73	22	1.34e-11	2.35e-10
Cytokine-cytokine receptor interaction	296	5.09	25	2.73e-11	4.5e-10
Fluid shear stress and atherosclerosis	143	2.46	18	3.04e-11	4.78e-10
Transcriptional misregulation in cancer	183	3.14	19	2.5e-10	3.73e-09
MAPK signaling pathway	294	5.05	23	8.55e-10	1.22e-08
Leishmaniasis	67	1.15	12	1.12e-09	1.53e-08
Natural killer cell mediated cytotoxicity	118	2.03	15	1.29e-09	1.69e-08
T cell receptor signaling pathway	101	1.74	14	1.49e-09	1.87e-08
Hepatitis C	160	2.75	17	1.64e-09	1.98e-08
Insulin resistance	110	1.89	14	4.66e-09	5.42e-08
Pertussis	76	1.31	12	5.08e-09	5.69e-08
Endocrine resistance	93	1.6	13	5.31e-09	5.74e-08
Toll-like receptor signaling pathway	99	1.7	13	1.16e-08	1.2e-07
Epstein-Barr virus infection	230	3.95	19	1.19e-08	1.2e-07
Neurotrophin signaling pathway	121	2.08	14	1.64e-08	1.56e-07
ErbB signaling pathway	84	1.44	12	1.64e-08	1.56e-07
Fc epsilon RI signaling pathway	68	1.17	11	1.75e-08	1.61e-07
FoxO signaling pathway	132	2.27	14	5.03e-08	4.52e-07
Tuberculosis	178	3.06	16	5.67e-08	4.95e-07
Non-small cell lung cancer	66	1.13	10	1.53e-07	1.29e-06
Acute myeloid leukemia	69	1.19	10	2.35e-07	1.94e-06
Non-alcoholic fatty liver disease (NAFLD)	151	2.59	14	2.74e-07	2.21e-06
Adipocytokine signaling pathway	71	1.22	10	3.1e-07	2.44e-06
Longevity regulating pathway	90	1.55	11	3.43e-07	2.63e-06
B cell receptor signaling pathway	72	1.24	10	3.55e-07	2.65e-06
Proteoglycans in cancer	204	3.5	16	3.76e-07	2.75e-06
Pancreatic cancer	75	1.29	10	5.25e-07	3.67e-06
Apoptosis	136	2.34	13	5.26e-07	3.67e-06
Influenza A	164	2.82	14	7.58e-07	5.17e-06
Type II diabetes mellitus	48	0.825	8	1.32e-06	8.83e-06
Rheumatoid arthritis	84	1.44	10	1.53e-06	1e-05
Toxoplasmosis	108	1.86	11	2.19e-06	1.4e-05
Estrogen signaling pathway	134	2.3	12	2.94e-06	1.85e-05
Cellular senescence	186	3.2	14	3.42e-06	2.11e-05
Thyroid hormone signaling pathway	115	1.98	11	4.07e-06	2.46e-05
Salmonella infection	78	1.34	9	6.78e-06	4.02e-05
Breast cancer	147	2.53	12	7.72e-06	4.49e-05
Chemokine signaling pathway	200	3.44	14	7.98e-06	4.56e-05
Sphingolipid signaling pathway	124	2.13	11	8.47e-06	4.75e-05
Ras signaling pathway	233	4	15	1.03e-05	5.69e-05
HIF-1 signaling pathway	105	1.8	10	1.18e-05	6.38e-05
NF-kappa B signaling pathway	109	1.87	10	1.64e-05	8.74e-05
Colorectal cancer	88	1.51	9	1.84e-05	9.61e-05
Insulin signaling pathway	140	2.41	11	2.69e-05	0.000138
Hematopoietic cell lineage	95	1.63	9	3.41e-05	0.000173
Prostate cancer	97	1.67	9	4.03e-05	0.000201
EGFR tyrosine kinase inhibitor resistance	80	1.37	8	6.39e-05	0.000314
Longevity regulating pathway - multiple species	62	1.07	7	8.54e-05	0.000412
Signaling pathways regulating pluripotency of stem cells	137	2.35	10	0.000117	0.000558
RIG-I-like receptor signaling pathway	68	1.17	7	0.000154	0.000713
Amphetamine addiction	68	1.17	7	0.000154	0.000713
Cocaine addiction	48	0.825	6	0.000157	0.000715
Small cell lung cancer	92	1.58	8	0.000173	0.000774
NOD-like receptor signaling pathway	206	3.54	12	0.000213	0.000942
Prion diseases	34	0.584	5	0.00026	0.00113
Glioma	75	1.29	7	0.000286	0.00122
Choline metabolism in cancer	99	1.7	8	0.000287	0.00122
AMPK signaling pathway	126	2.16	9	0.000305	0.00127
VEGF signaling pathway	58	0.996	6	0.00045	0.00181
Legionellosis	58	0.996	6	0.00045	0.00181
Endometrial cancer	58	0.996	6	0.00045	0.00181
Amoebiasis	106	1.82	8	0.000457	0.00182
African trypanosomiasis	39	0.67	5	0.000503	0.00197
Focal adhesion	199	3.42	11	0.000612	0.00237
Asthma	25	0.43	4	0.000799	0.00306
cAMP signaling pathway	211	3.63	11	0.000994	0.00376
Phospholipase D signaling pathway	149	2.56	9	0.00103	0.00386
TGF-beta signaling pathway	93	1.6	7	0.00106	0.00386
Renal cell carcinoma	68	1.17	6	0.00106	0.00386
Cell cycle	123	2.11	8	0.00122	0.00441
Platelet activation	125	2.15	8	0.00136	0.00484
Malaria	49	0.842	5	0.00145	0.00512
Antifolate resistance	30	0.515	4	0.00162	0.00565
Bacterial invasion of epithelial cells	74	1.27	6	0.00165	0.00568
Platinum drug resistance	77	1.32	6	0.00202	0.00689
Cholinergic synapse	113	1.94	7	0.00324	0.0109
Necroptosis	177	3.04	9	0.00338	0.0113
Leukocyte transendothelial migration	115	1.98	7	0.00358	0.0118
Fc gamma R-mediated phagocytosis	87	1.49	6	0.00374	0.0122
Aldosterone-regulated sodium reabsorption	38	0.653	4	0.00392	0.0127
Mitophagy - animal	63	1.08	5	0.00441	0.014
GnRH signaling pathway	90	1.55	6	0.00442	0.014
Central carbon metabolism in cancer	64	1.1	5	0.00472	0.0147
Allograft rejection	64	1.1	5	0.00472	0.0147
Graft-versus-host disease	65	1.12	5	0.00505	0.0155
Bladder cancer	41	0.704	4	0.00517	0.0158
Intestinal immune network for IgA production	43	0.739	4	0.00614	0.0185
Autophagy - animal	130	2.23	7	0.00697	0.0209
Melanoma	72	1.24	5	0.00777	0.023
Dopaminergic synapse	135	2.32	7	0.00852	0.025
Rap1 signaling pathway	209	3.59	9	0.00982	0.0285
Adrenergic signaling in cardiomyocytes	148	2.54	7	0.0137	0.0394
Oocyte meiosis	116	1.99	6	0.0147	0.0419
Herpes simplex infection	439	7.54	14	0.0185	0.0523
Progesterone-mediated oocyte maturation	90	1.55	5	0.0191	0.0536
Long-term depression	61	1.05	4	0.0205	0.0569
Inflammatory mediator regulation of TRP channels	127	2.18	6	0.022	0.0605
MicroRNAs in cancer	281	4.83	10	0.0228	0.0622
Primary immunodeficiency	36	0.618	3	0.0235	0.0635
Cytosolic DNA-sensing pathway	64	1.1	4	0.024	0.0644
Thyroid cancer	37	0.636	3	0.0252	0.0671
Type I diabetes mellitus	70	1.2	4	0.032	0.0845
Axon guidance	180	3.09	7	0.0353	0.0924
