# Supplementary material for: Botryococcus terribilis Ethanol Extract Exerts Anti-inflammatory Effects on Murine RAW264 Cells
Source: Int J Mol Sci. 2023 Apr 3;24(7):6666. doi: 10.3390/ijms24076666 (PMC10095501; doi:10.3390/ijms24076666)
Supplement: Supplementary file 1 [file ijms-24-06666-s001.zip › Supplementary file S3_Kinase Coexpression Enrichment.xlsx]

## Sheet: ARCHS4 Kinases Coexp_6H
Term	Overlap	P-value	Adjusted P-value	Old P-value	Old Adjusted P-value	Odds Ratio	Combined Score	Genes
IRAK2 human kinase ARCHS4 coexpression	41/299	8.3212e-07	0.000206782	0	0	2.51468	35.2037	CD40;CD83;SRC;HEXB;IL27;NPL;PLA2G7;IL18BP;SOCS3;PNP;FCGRT;STAB1;ITGAX;OLR1;MGAT1;UPP1;GBP2;SH2B3;CCR1;IL15RA;DUSP2;SERPINB2;TNFSF15;G0S2;PILRA;KMO;NFKB2;IL1A;ARHGAP31;IL6;TYROBP;P2RX4;ADORA2A;NPC2;MAPKAPK2;ATP6V1B2;CD300C;RAB7B;NFKBIE;PI4K2A;HBEGF
RIPK1 human kinase ARCHS4 coexpression	41/299	8.3212e-07	0.000206782	0	0	2.51468	35.2037	SLFN5;RNPEPL1;SRC;HEXB;MVP;NLRC5;IL27;NPL;AOAH;SAMHD1;RAB43;SOCS3;SOCS1;FCGRT;TNFSF10;MGAT1;GBP2;IL13RA1;GBP3;CCR1;IL15RA;BATF2;PARP4;TDRD7;PILRA;PARP9;PML;NFKB2;TNFRSF1A;PARP10;DIAPH1;ARHGAP31;FMNL1;TYROBP;ADORA2A;TEP1;CTDSP1;MAPKAPK2;ZYX;TLR8;MYH9
PLK3 human kinase ARCHS4 coexpression	39/299	5.24855e-06	0.000869509	0	0	2.36931	28.805	LILRA6;CD83;BRI3;SRC;NLRC5;IL27;NPL;AOAH;PLA2G7;SOCS3;SOCS1;FCGRT;CLEC7A;STAB1;ITGAX;OLR1;MGAT1;UPP1;GBP2;SH2B3;CCR1;DUSP2;JUND;SERPINB2;G0S2;PILRA;KMO;NFKB2;IL1A;KLF6;FMNL1;TYROBP;P2RX4;ADORA2A;NPC2;MAPKAPK2;CD300C;RAB7B;NFKBIE
MAP3K8 human kinase ARCHS4 coexpression	37/299	2.9502e-05	0.00366563	0	0	2.22661	23.2259	CD40;CD83;IL27;AOAH;AIF1;MS4A4A;FGD2;SOCS3;RGS2;GNA15;PNP;RGS1;CLEC7A;RASGEF1B;ITGAX;OLR1;GBP2;SH2B3;STAT5A;CCR1;IL15RA;DUSP2;SERPINB2;SP110;PILRA;KMO;KLF4;MCOLN2;NFKB2;IL1A;IL6;KLF6;TYROBP;ADORA2A;CD48;CD300C;NFKBIE
LIMK2 human kinase ARCHS4 coexpression	34/299	0.000313878	0.0259996	0	0	2.01743	16.2736	LILRA6;SELPLG;CSF3R;RNPEPL1;MVP;NLRC5;AOAH;NLRC4;MEFV;RAB43;CLEC7A;ITGAX;FLOT2;MGAT1;PLXNC1;GBP2;CCR3;SLC12A9;WDTC1;BATF2;SEMA4D;PILRA;NFKB2;TNFRSF1A;PARP10;FMNL1;TYROBP;PITPNM1;CTDSP1;ZYX;TLR8;PRKD2;S100A8;MYO1F
RIPK3 human kinase ARCHS4 coexpression	34/299	0.000313878	0.0259996	0	0	2.01743	16.2736	LILRA6;SELPLG;CSF3R;UBA7;RNPEPL1;MVP;NLRC5;AOAH;NLRC4;MEFV;ITGAL;RAB43;CLEC7A;PSD4;TBC1D10C;ITGAX;MGAT1;GBP2;SLC12A9;GBP3;CCR1;GSDMD;SEMA4D;TMC8;PILRA;TNFRSF1A;PARP10;FMNL1;TYROBP;ACAP1;CTDSP1;ZYX;TLR8;MYO1F
SGK1 human kinase ARCHS4 coexpression	33/299	0.000648655	0.0322382	0	0	1.94898	14.3067	CD83;HEXB;NPL;SAMHD1;PLA2G7;MS4A4A;PNP;ADAP2;FCGRT;CLEC7A;MYC;KIF13B;ITGAX;OLR1;MGAT1;SH2B3;IL13RA1;CCR1;CAST;SLC36A1;EGR2;EDN1;KLF4;SMAD7;BACE2;DCSTAMP;ARHGAP31;KLF6;CD109;ATP6V1B2;RAB7B;PI4K2A;HBEGF
CAMK1 human kinase ARCHS4 coexpression	33/299	0.000648655	0.0322382	0	0	1.94898	14.3067	LILRA6;PDE1B;BRI3;SRC;HEXB;NPL;NLRC4;PLA2G7;AIF1;MS4A4A;IL18BP;ADAP2;FCGRT;OCSTAMP;EPB41L3;STAB1;AP2S1;ITGAX;MGAT1;CCR1;SLC36A1;PILRA;ARHGAP31;TYROBP;PQLC1;NPC2;ZYX;ATP6V1B2;CD300C;RAB7B;NFKBIE;PI4K2A;ENG
SRC human kinase ARCHS4 coexpression	33/299	0.000648655	0.0322382	0	0	1.94898	14.3067	CD40;CD83;HEXB;IL27;NPL;PLA2G7;MS4A4A;IL18BP;SOCS3;ADAP2;FCGRT;STAB1;OLR1;MGAT1;SLC39A8;CCR1;SLC36A1;IL15RA;SERPINB2;PILRA;KMO;MESDC1;NFKB2;IL1A;ARHGAP31;TYROBP;ADORA2A;NPC2;MAPKAPK2;RAB7B;NFKBIE;PI4K2A;ENG
IKBKE human kinase ARCHS4 coexpression	33/299	0.000648655	0.0322382	0	0	1.94898	14.3067	SELPLG;UBA7;RNPEPL1;MVP;NLRC5;AOAH;ITGAL;SAMHD1;AIF1;PSMB10;PSD4;TBC1D10C;ITGAX;MGAT1;GBP2;CCR1;GSDMD;SP110;TSC22D3;ERAP1;TMC8;PILRA;NFKB2;PARP10;FMNL1;TYROBP;ACAP1;LCK;CTDSP1;ZYX;PSME2;CD48;MYO1F
RIPK2 human kinase ARCHS4 coexpression	32/299	0.00129814	0.0586521	0	0	1.88114	12.5036	CD40;CD83;HEXB;IL27;AREG;AIF1;MS4A4A;SOCS3;CTSO;GNA15;PNP;SNX2;DUSP10;CCL8;GBP2;SH2B3;CCR1;IL15RA;SERPINB2;IL18;G0S2;PILRA;KMO;NFKB2;BST1;IL1A;IL6;KLF6;TYROBP;ADORA2A;NFKBIE;HBEGF
CSF1R human kinase ARCHS4 coexpression	31/299	0.00251432	0.0892582	0	0	1.81392	10.8577	LILRA6;SRC;HEXB;NPL;AOAH;NLRC4;SAMHD1;PLA2G7;AIF1;MS4A4A;FGD2;ADAP2;FCGRT;STAB1;ITGAX;OLR1;MGAT1;IL13RA1;CCR1;SLC36A1;PILRA;ARHGAP31;FMNL1;TYROBP;NPC2;ATP6V1B2;CD300C;RAB7B;NFKBIE;PI4K2A;ENG
ERN1 human kinase ARCHS4 coexpression	31/299	0.00251432	0.0892582	0	0	1.81392	10.8577	SLFN5;DNAH1;SELPLG;RNPEPL1;NLRC5;TAPBPL;AOAH;MEFV;ITGAL;SAMHD1;RAB43;CLEC7A;PSD4;TBC1D10C;ITGAX;GBP2;SLC12A9;SEMA4D;SP110;DUSP1;TSC22D3;TMC8;KLF6;FMNL1;ACAP1;TEP1;CTDSP1;TLR8;CD48;CLEC2D;MYO1F
MLKL human kinase ARCHS4 coexpression	31/299	0.00251432	0.0892582	0	0	1.81392	10.8577	LILRA6;SELPLG;CSF3R;KCNE3;NLRC5;AOAH;NLRC4;FGD2;CLEC7A;PSD4;TNFSF10;TBC1D10C;ITGAX;PLXNC1;GBP2;CCR3;SLC12A9;CCR1;GSDMD;SEMA4D;SP110;PILRA;PARP9;PARP10;BST1;FMNL1;TYROBP;TLR8;PRKD2;S100A8;MYO1F
MAPK13 human kinase ARCHS4 coexpression	30/299	0.00471032	0.117051	0	0	1.74731	9.36207	LILRA6;KCNE3;RNPEPL1;SRC;MVP;NPL;PLA2G7;RAB43;CLEC7A;PSD4;STAB1;ITGAX;MGAT1;GBP2;SLC12A9;IL13RA1;CCR1;SLC36A1;GALNT3;PILRA;NFKB2;TNFRSF1A;FMNL1;TYROBP;TEP1;NPC2;CTDSP1;CDHR5;RAB7B;MYO1F
STK10 human kinase ARCHS4 coexpression	30/299	0.00471032	0.117051	0	0	1.74731	9.36207	LILRA6;SELPLG;RNPEPL1;NLRC5;AOAH;NLRC4;MEFV;ITGAL;SAMHD1;PIGX;RAB43;CLEC7A;PSD4;TBC1D10C;ITGAX;FLOT2;GBP2;CCR3;SLC12A9;SEMA4D;TMC8;PILRA;FMNL1;ACAP1;TEP1;CTDSP1;TLR8;CD48;EVL;MYO1F
FGR human kinase ARCHS4 coexpression	30/299	0.00471032	0.117051	0	0	1.74731	9.36207	LILRA6;SELPLG;CSF3R;RNPEPL1;AOAH;NLRC4;MEFV;ITGAL;SAMHD1;FGD2;CLEC7A;PSD4;TBC1D10C;ITGAX;FLOT2;MGAT1;CCR3;SLC12A9;CCR1;SEMA4D;GPBAR1;PILRA;BST1;FMNL1;TYROBP;CTDSP1;ZYX;TLR8;S100A8;MYO1F
JAK3 human kinase ARCHS4 coexpression	30/299	0.00471032	0.117051	0	0	1.74731	9.36207	LILRA6;SELPLG;CSF3R;UBA7;RNPEPL1;NLRC5;AOAH;MEFV;ITGAL;RAB43;PSD4;TBC1D10C;ITGAX;FLOT2;GBP2;SLC12A9;GSDMD;ATHL1;SEMA4D;SP110;TMC8;PARP10;FMNL1;ACAP1;CTDSP1;TLR8;PRKD2;CD48;EVL;MYO1F
LTK human kinase ARCHS4 coexpression	30/299	0.00471032	0.117051	0	0	1.74731	9.36207	DNAH1;UBA7;RNPEPL1;NLRC5;ITGAL;SAMHD1;FGD2;RASSF1;PSD4;TBC1D10C;FLOT2;SLC12A9;WDTC1;GSDMD;ATHL1;JUND;AXIN1;TMC8;KLF4;DIAPH1;FMNL1;ACAP1;PITPNM1;TEP1;CTDSP1;DGKQ;MAPKAPK2;ZYX;PRKD2;MYO1F
EIF2AK2 human kinase ARCHS4 coexpression	30/299	0.00471032	0.117051	0	0	1.74731	9.36207	SLFN5;MAML2;TRRAP;SP140;FAM208A;LPP;IFI44L;SMCHD1;MED13;TNFSF10;HIVEP1;GBP2;GBP4;HERC6;BATF2;SZT2;PARP4;SP110;TMOD3;MX1;DNAJC13;TDRD7;PARP9;PML;MED13L;PARP10;CXCL11;AIM1;FAS;CD46
DAPK1 human kinase ARCHS4 coexpression	29/299	0.00852997	0.141313	0	0	1.68129	8.00997	CD40;SRC;HEXB;NPL;PLA2G7;AIF1;MS4A4A;SOCS3;GNA15;ADAP2;FCGRT;EPB41L3;STAB1;OLR1;MGAT1;SLC39A8;SCARF1;STAT5A;CCR1;PILRA;NFKB2;ARHGAP31;TYROBP;NPC2;ATP6V1B2;RAPGEF2;RAB7B;NFKBIE;ENG
NUAK2 human kinase ARCHS4 coexpression	29/299	0.00852997	0.141313	0	0	1.68129	8.00997	LILRA6;SELPLG;CSF3R;KCNE3;RNPEPL1;AOAH;NLRC4;MEFV;DLL1;FGD2;RAB43;RGS2;CLEC7A;PSD4;TBC1D10C;ITGAX;FLOT2;CCR3;SLC12A9;SEMA4D;GPBAR1;PILRA;TNFRSF1A;XKR8;BST1;FMNL1;TLR8;PRKD2;MYO1F
STK17A human kinase ARCHS4 coexpression	29/299	0.00852997	0.141313	0	0	1.68129	8.00997	SLFN5;SP140;MVP;CTR9;NLRC5;ITGAL;DOCK11;SMCHD1;PSD4;TBC1D10C;GBP2;CAST;DUSP2;PARP4;SEMA4D;SP110;PYHIN1;OSBPL3;TMC8;NFKB2;CD200R1;AIM1;FMNL1;CTDSP1;TLR8;FAS;MYH9;CD48;CLEC2D
MAPK14 human kinase ARCHS4 coexpression	29/299	0.00852997	0.141313	0	0	1.68129	8.00997	LILRA6;CSF3R;KCNE3;UBA7;AOAH;NLRC4;MEFV;RAB43;DOCK11;SMCHD1;CLEC7A;NAMPT;ITGAX;FLOT2;PLXNC1;GBP2;CCR3;SLC12A9;WDTC1;SEMA4D;TNFRSF1A;BST1;DIAPH1;FMNL1;CTDSP1;ZYX;TLR8;S100A8;MYO1F
NEK6 human kinase ARCHS4 coexpression	29/299	0.00852997	0.141313	0	0	1.68129	8.00997	CD40;CSF1;ITGB5;SRC;HEXB;NPL;PLA2G7;PIK3R6;MS4A4A;NAGLU;FCGRT;STAB1;TNFRSF8;MGAT1;CCL17;CCR1;SLC36A1;CCL22;NFKB2;DCSTAMP;ARHGAP31;NPC2;MAPKAPK2;ZYX;MYH9;RAB7B;NFKBIE;PI4K2A;ENG
TGFBR2 human kinase ARCHS4 coexpression	29/299	0.00852997	0.141313	0	0	1.68129	8.00997	RNPEPL1;ITGB5;MVP;PTPRM;RAB43;PIEZO1;MGAT1;GBP2;SH2B3;TGM2;IL13RA1;WDTC1;CAST;PARP4;ACTN1;ERAP1;CYBRD1;TNFRSF1A;ARHGAP31;FMNL1;TEP1;CTDSP1;MAPKAPK2;ZYX;TLR8;MYH9;ITGA5;GAS6;ENG
HCK human kinase ARCHS4 coexpression	29/299	0.00852997	0.141313	0	0	1.68129	8.00997	LILRA6;SELPLG;CSF3R;KCNE3;RNPEPL1;NPL;AOAH;NLRC4;MEFV;FCGRT;CLEC7A;ITGAX;FLOT2;MGAT1;PLXNC1;GBP2;CCR3;SLC12A9;CCR1;GPBAR1;PILRA;TNFRSF1A;BST1;FMNL1;TYROBP;CTDSP1;ZYX;TLR8;MYO1F
ITK human kinase ARCHS4 coexpression	29/299	0.00852997	0.141313	0	0	1.68129	8.00997	SLFN5;DNAH1;SELPLG;SP140;DGKA;NLRC5;PCSK7;AOAH;ITGAL;SAMHD1;RAB43;DOCK11;SMCHD1;PSD4;TBC1D10C;GBP2;GBP4;ATHL1;CISH;SEMA4D;SP110;TMC8;FMNL1;ACAP1;TEP1;LCK;CD48;EVL;CLEC2D
MERTK human kinase ARCHS4 coexpression	29/299	0.00852997	0.141313	0	0	1.68129	8.00997	ITGB5;SRC;HEXB;NPL;PLA2G7;AIF1;MS4A4A;ADAP2;FCGRT;EPB41L3;STAB1;CYP1B1;OLR1;MGAT1;SLC39A8;SRGAP2;GLUL;IL13RA1;CCR1;SLC36A1;PILRA;ARHGAP31;TYROBP;NPC2;ATP6V1B2;RAB7B;NFKBIE;PI4K2A;ENG
TXK human kinase ARCHS4 coexpression	29/299	0.00852997	0.141313	0	0	1.68129	8.00997	SLFN5;SELPLG;SP140;DGKA;NLRC5;TAPBPL;AOAH;MEFV;ITGAL;DOCK11;SMCHD1;KLRK1;PSD4;TBC1D10C;GBP2;SEMA4D;SP110;DUSP1;PYHIN1;TSC22D3;AMFR;TMC8;PSMB9;ACAP1;LCK;CD48;EVL;CD69;CLEC2D
RPS6KA1 human kinase ARCHS4 coexpression	28/299	0.0149228	0.190171	0	0	1.61587	6.79453	LILRA6;SELPLG;KCNE3;RNPEPL1;AOAH;NLRC4;ITGAL;SAMHD1;RAB43;CLEC7A;PSD4;TBC1D10C;ITGAX;FLOT2;MGAT1;CCR3;SLC12A9;CCR1;PILRA;TNFRSF1A;FMNL1;TYROBP;PITPNM1;TEP1;CTDSP1;ZYX;TLR8;MYO1F
STK38 human kinase ARCHS4 coexpression	28/299	0.0149228	0.190171	0	0	1.61587	6.79453	LILRA6;SLFN5;SELPLG;RNPEPL1;NLRC5;AOAH;NLRC4;MEFV;ITGAL;SAMHD1;DOCK11;SMCHD1;CLEC7A;PSD4;TBC1D10C;ITGAX;FLOT2;GBP2;CCR3;SLC12A9;SEMA4D;TMC8;FMNL1;TEP1;CTDSP1;TLR8;EVL;MYO1F
PRKD2 human kinase ARCHS4 coexpression	28/299	0.0149228	0.190171	0	0	1.61587	6.79453	LILRA6;SELPLG;CSF3R;UBA7;RNPEPL1;NLRC5;MEFV;ITGAL;RAB43;PSD4;TBC1D10C;ITGAX;FLOT2;CCR3;SLC12A9;WDTC1;GSDMD;ATHL1;SEMA4D;TMC8;PARP10;FMNL1;ACAP1;PITPNM1;CTDSP1;ZYX;EVL;MYO1F
STK17B human kinase ARCHS4 coexpression	28/299	0.0149228	0.190171	0	0	1.61587	6.79453	SLFN5;SELPLG;SP140;NLRC5;AOAH;MEFV;ITGAL;SAMHD1;DOCK11;SMCHD1;CLEC7A;PSD4;TBC1D10C;GBP2;SEMA4D;SP110;DUSP1;PYHIN1;TSC22D3;TMC8;PSMB9;KLF6;ACAP1;LCK;TLR8;CD48;CD69;CLEC2D
MAP3K11 human kinase ARCHS4 coexpression	28/299	0.0149228	0.190171	0	0	1.61587	6.79453	RNPEPL1;MVP;RAB43;FCGRT;PSD4;TBC1D10C;ITGAX;PIEZO1;FLOT2;MGAT1;SLC12A7;SLC12A9;WDTC1;GSDMD;PILRA;NFKB2;TNFRSF1A;PARP10;FMNL1;TYROBP;PITPNM1;CTDSP1;DGKQ;MAPKAPK2;ZYX;ULK1;PRKD2;MYO1F
MAP3K3 human kinase ARCHS4 coexpression	28/299	0.0149228	0.190171	0	0	1.61587	6.79453	LILRA6;SELPLG;CSF3R;RNPEPL1;NLRC5;AOAH;NLRC4;MEFV;ITGAL;RAB43;CLEC7A;PSD4;TBC1D10C;ITGAX;FLOT2;MGAT1;CCR3;SLC12A9;WDTC1;SEMA4D;TMC8;PILRA;TNFRSF1A;FMNL1;CTDSP1;ZYX;TLR8;MYO1F
MAP4K1 human kinase ARCHS4 coexpression	28/299	0.0149228	0.190171	0	0	1.61587	6.79453	SELPLG;UBA7;SP140;NLRC5;ITGAL;PSMB10;FGD2;SPIB;PSD4;TBC1D10C;BLNK;TNFRSF8;GSDMD;ATHL1;SEMA4D;SP110;TMC8;SCIMP;PSMB9;PARP10;FCHSD1;FMNL1;ACAP1;LCK;PRKD2;CD48;EVL;CLEC2D
FES human kinase ARCHS4 coexpression	28/299	0.0149228	0.190171	0	0	1.61587	6.79453	LILRA6;SELPLG;UBA7;RNPEPL1;AOAH;NLRC4;MEFV;AIF1;RASSF1;PSD4;TBC1D10C;ITGAX;FLOT2;MGAT1;SLC12A9;GSDMD;TSC22D3;PILRA;TNFRSF1A;PARP10;BST1;FMNL1;TYROBP;ACAP1;CTDSP1;ZYX;TLR8;MYO1F
BMP2K human kinase ARCHS4 coexpression	28/299	0.0149228	0.190171	0	0	1.61587	6.79453	NPL;NLRC4;MS4A4A;FAM117A;DOCK11;SMCHD1;MED13;ADAP2;ADAMTSL4;CLEC7A;PLXNC1;GLUL;SH2B3;IL13RA1;STAT5A;CCR1;SLC36A1;PARP4;OSBPL3;ERAP1;DNAJC13;MED13L;TMPPE;DIAPH1;ARHGAP31;TEP1;RAPGEF2;TLR8
PRKX human kinase ARCHS4 coexpression	27/299	0.0252063	0.298274	0	0	1.55104	5.70886	SLFN5;SP140;DGKA;NLRC5;PCSK7;MEFV;ITGAL;SAMHD1;BACH2;FGD2;NKAIN1;DOCK11;PSD4;TBC1D10C;GBP2;GBP4;SEMA4D;SP110;TMC8;ARID3B;SCIMP;FMNL1;ACAP1;SGK3;CD48;EVL;CLEC2D
JAK1 human kinase ARCHS4 coexpression	27/299	0.0252063	0.298274	0	0	1.55104	5.70886	SLFN5;DNAH1;RNPEPL1;NLRC5;AOAH;NLRC4;ITGAL;SAMHD1;DOCK11;SMCHD1;CLEC7A;TBC1D10C;PLXNC1;GBP2;IL13RA1;CAST;SEMA4D;ERAP1;TMC8;DIAPH1;FMNL1;TEP1;CTDSP1;MAPKAPK2;TLR8;MYH9;MYO1F
ZAP70 human kinase ARCHS4 coexpression	27/299	0.0252063	0.298274	0	0	1.55104	5.70886	DNAH1;SELPLG;UBA7;RNPEPL1;NLRC5;AOAH;ITGAL;RAB43;PSD4;TBC1D10C;GBP2;SLC12A9;ATHL1;SEMA4D;SETD1B;TMC8;PARP10;FCHSD1;FMNL1;ACAP1;PITPNM1;LCK;CTDSP1;DGKQ;PRKD2;EVL;MYO1F
GRK2 human kinase ARCHS4 coexpression	26/299	0.0410846	0.400373	0	0	1.48679	4.74602	SELPLG;UBA7;RNPEPL1;NLRC5;ITGAL;RAB43;PSD4;TBC1D10C;ITGAX;FLOT2;SLC12A9;WDTC1;GSDMD;ATHL1;SEMA4D;TMC8;PARP10;FMNL1;ACAP1;PITPNM1;TEP1;CTDSP1;DGKQ;ZYX;PRKD2;MYO1F
PRKCD human kinase ARCHS4 coexpression	26/299	0.0410846	0.400373	0	0	1.48679	4.74602	LILRA6;SELPLG;RNPEPL1;NPL;AOAH;NLRC4;SAMHD1;FCGRT;CLEC7A;PSD4;ITGAX;FLOT2;MGAT1;SLC12A9;CCR1;PILRA;NFKB2;TNFRSF1A;PARP10;FMNL1;TYROBP;CTDSP1;MAPKAPK2;ZYX;TLR8;MYO1F
PIM2 human kinase ARCHS4 coexpression	26/299	0.0410846	0.400373	0	0	1.48679	4.74602	SELPLG;SP140;NLRC5;TAPBPL;ITGAL;PSMB10;KLRK1;RGS1;PSD4;TBC1D10C;TNFRSF8;GBP2;DUSP2;SEMA4D;TSC22D3;TMC8;ARID3B;PSMB9;NFKB2;FMNL1;ACAP1;LCK;PSME2;PRKD2;CD48;CLEC2D
PIM3 human kinase ARCHS4 coexpression	26/299	0.0410846	0.400373	0	0	1.48679	4.74602	CD40;CD83;SRC;IL27;SOCS3;GNA15;SOCS1;FCGRT;ITGAX;MGAT1;GBP2;STAT5A;CCR1;IL15RA;DUSP2;SERPINB2;AXIN1;PILRA;PML;MESDC1;PARP10;FMNL1;TYROBP;ADORA2A;MAPKAPK2;NFKBIE
MAP3K14 human kinase ARCHS4 coexpression	26/299	0.0410846	0.400373	0	0	1.48679	4.74602	RNPEPL1;SP140;NLRC5;ITGAL;FGD2;RAB43;PSD4;TBC1D10C;ITGAX;SLC12A9;WDTC1;ATHL1;SEMA4D;SETD1B;TMC8;NFKB2;PARP10;FMNL1;ACAP1;PITPNM1;TEP1;PRKD2;CD48;EVL;NFKBIE;MYO1F
ACVR1 human kinase ARCHS4 coexpression	26/299	0.0410846	0.400373	0	0	1.48679	4.74602	ITGB5;ENDOD1;FSTL1;CALD1;ITGAV;CLEC1B;SH2B3;RGS6;IL13RA1;CAST;ACTN1;CYBRD1;GP1BA;ELOVL7;COL1A1;SELP;TWSG1;ARHGAP31;FRMD6;NPC2;CD109;PDE5A;ITGA5;GAS6;RAB7B;ENG
IRAK4 human kinase ARCHS4 coexpression	26/299	0.0410846	0.400373	0	0	1.48679	4.74602	LILRA6;UBA7;NLRC5;PCSK7;AOAH;NLRC4;MEFV;ITGAL;SAMHD1;FGD2;CLEC7A;PSD4;TBC1D10C;ITGAX;GBP2;SLC12A9;SEMA4D;SP110;TMC8;SCIMP;FMNL1;ACAP1;TEP1;TLR8;CD48;MYO1F
ABL2 human kinase ARCHS4 coexpression	26/299	0.0410846	0.400373	0	0	1.48679	4.74602	CSF1;PLA2G7;FAM196B;CALD1;RASGEF1B;MICALL1;OLR1;ITGAV;DYNC1H1;EDN1;TGFB2;SERPINB2;TNFSF15;ACTN1;AHNAK2;RASSF8;ARHGAP29;DCSTAMP;SMTN;ARHGAP31;FRMD6;CD109;MAFF;ITGA5;PI4K2A;HBEGF
PTK2B human kinase ARCHS4 coexpression	26/299	0.0410846	0.400373	0	0	1.48679	4.74602	SELPLG;UBA7;RNPEPL1;NLRC5;AOAH;ITGAL;PSD4;TBC1D10C;ITGAX;TNFRSF8;FLOT2;SLC12A9;WDTC1;SEMA4D;TMC8;PARP10;FMNL1;ACAP1;PITPNM1;TEP1;CTDSP1;TLR8;PRKD2;CD48;EVL;MYO1F
GRK6 human kinase ARCHS4 coexpression	25/299	0.0645863	0.517732	0	0	1.42311	3.89898	LILRA6;SELPLG;RNPEPL1;NLRC5;NLRC4;ITGAL;RAB43;PSD4;TBC1D10C;ITGAX;FLOT2;CCR3;SLC12A9;WDTC1;ATHL1;SEMA4D;AXIN1;TMC8;FMNL1;PITPNM1;CTDSP1;ZYX;TLR8;PRKD2;MYO1F
LATS2 human kinase ARCHS4 coexpression	25/299	0.0645863	0.517732	0	0	1.42311	3.89898	ITGB5;FSTL1;CALD1;PIEZO1;ITGAV;PAK2;RHBDF1;EDN1;ACTN1;CYBRD1;PPP2R5A;DNAJC13;MED13L;MRPL44;COL1A1;TWSG1;FRMD6;MGAT4A;MAPKAPK2;COL5A2;ZYX;MYH9;ITGA5;GAS6;HBEGF
STK40 human kinase ARCHS4 coexpression	25/299	0.0645863	0.517732	0	0	1.42311	3.89898	LILRA6;CSF3R;RNPEPL1;NPL;NLRC4;TMEM140;RAB43;FCGRT;ITGAX;FLOT2;MGAT1;CCR3;SLC12A9;WDTC1;CCR1;PILRA;NFKB2;TNFRSF1A;FMNL1;TYROBP;CTDSP1;MAPKAPK2;ZYX;TLR8;MYO1F
MAP3K1 human kinase ARCHS4 coexpression	25/299	0.0645863	0.517732	0	0	1.42311	3.89898	SLFN5;SP140;NLRC5;AOAH;NLRC4;MEFV;ITGAL;SAMHD1;FGD2;DOCK11;SMCHD1;CLEC7A;TBC1D10C;PLXNC1;GBP2;SEMA4D;SP110;TMC8;ARHGAP26;MED13L;FMNL1;TEP1;TLR8;CD48;MYO1F
STK4 human kinase ARCHS4 coexpression	25/299	0.0645863	0.517732	0	0	1.42311	3.89898	SLFN5;SP140;NLRC5;AOAH;NLRC4;MEFV;ITGAL;SAMHD1;DOCK11;SMCHD1;CLEC7A;PSD4;TBC1D10C;PLXNC1;GBP2;SEMA4D;SP110;TMC8;ARHGAP26;FMNL1;TEP1;TLR8;CD48;CLEC2D;MYO1F
ACVRL1 human kinase ARCHS4 coexpression	25/299	0.0645863	0.517732	0	0	1.42311	3.89898	COL18A1;FLT1;DOCK9;MVP;ICAM2;ADCY4;SEMA3G;PTPRM;CAPN5;ITGAV;SCARF1;TGM2;IL13RA1;EDN1;CYBRD1;FABP1;SMTN;ARHGAP31;CDC42EP5;CD109;RHOJ;TMEM119;MYH9;ITGA5;ENG
CSK human kinase ARCHS4 coexpression	25/299	0.0645863	0.517732	0	0	1.42311	3.89898	SELPLG;RNPEPL1;NLRC5;ITGAL;RAB43;PSD4;TBC1D10C;ITGAX;FLOT2;MGAT1;SLC12A9;WDTC1;GSDMD;ATHL1;SEMA4D;TMC8;NFKB2;PARP10;FMNL1;ACAP1;PITPNM1;CTDSP1;ZYX;PRKD2;MYO1F
JAK2 human kinase ARCHS4 coexpression	25/299	0.0645863	0.517732	0	0	1.42311	3.89898	SLFN5;SP140;NLRC5;AOAH;NLRC4;MEFV;TMEM140;SAMHD1;IFI44L;FGD2;DOCK11;SMCHD1;CLEC7A;TNFSF10;PLXNC1;GBP2;GBP4;SP110;ZFC3H1;PARP9;ARHGAP26;MED13L;KAT2B;TEP1;TLR8
TEK human kinase ARCHS4 coexpression	25/299	0.0645863	0.517732	0	0	1.42311	3.89898	COL18A1;FLT1;LAMA2;DOCK9;ADCY4;SEMA3G;PTPRM;FSTL1;CASKIN2;ITGAV;SCARF1;SH2B3;TGM2;EDN1;RASSF8;CYBRD1;ARHGAP29;SMTN;ARHGAP31;RHOJ;COL5A2;MYH9;ITGA5;F2RL2;ENG
GAK human kinase ARCHS4 coexpression	25/299	0.0645863	0.517732	0	0	1.42311	3.89898	DNAH1;RNPEPL1;MVP;NLRC5;RAB43;PIEZO1;MGAT1;SLC12A9;WDTC1;GSDMD;ATHL1;SETD1B;AXIN1;TMC8;NFKB2;PARP10;FMNL1;PITPNM1;TEP1;CTDSP1;DGKQ;MAPKAPK2;ZYX;MYH9;ULK1
IKBKB human kinase ARCHS4 coexpression	25/299	0.0645863	0.517732	0	0	1.42311	3.89898	DNAH1;RNPEPL1;NLRC5;PRDM1;ITGAL;FAM117A;PSD4;TBC1D10C;LBR;SLC12A9;ATHL1;SEMA4D;NCKAP5L;SEMA4C;TMC8;PARP9;LRFN3;FMNL1;ACAP1;SP2;TEP1;MGAT4A;PRKD2;EVL;MYO1F
PRKCH human kinase ARCHS4 coexpression	24/299	0.0978822	0.715404	0	0	1.36	3.16063	SLFN5;DNAH1;SELPLG;UBA7;RNPEPL1;SEMA4D;SP140;NLRC5;TMC8;TAPBPL;AOAH;ITGAL;SAMHD1;DOCK11;FMNL1;ACAP1;LCK;PSD4;TBC1D10C;CD48;EVL;GBP2;CLEC2D;MYO1F
MAPKAPK3 human kinase ARCHS4 coexpression	24/299	0.0978822	0.715404	0	0	1.36	3.16063	STAT5A;CCR1;GSDMD;CISH;UBA7;RNPEPL1;PILRA;AOAH;NLRC4;AIF1;TNFRSF1A;DIAPH1;GNA15;FMNL1;TYROBP;CTDSP1;MAPKAPK2;TBC1D10C;ZYX;ITGAX;FLOT2;MGAT1;MYO1F;WDTC1
MKNK1 human kinase ARCHS4 coexpression	24/299	0.0978822	0.715404	0	0	1.36	3.16063	CCR1;LILRA6;SELPLG;CSF3R;KCNE3;PILRA;NPL;AOAH;NLRC4;MEFV;ARHGAP26;FGD2;BST1;FMNL1;TYROBP;ADAP2;FCGRT;CLEC7A;PSD4;STAB1;ITGAX;TLR8;MYO1F;SLC12A9
BLK human kinase ARCHS4 coexpression	24/299	0.0978822	0.715404	0	0	1.36	3.16063	ATHL1;CD40;SP110;SP140;NLRC5;TMC8;SCIMP;MCOLN2;FGD2;SEL1L3;SPIB;FCHSD1;FMNL1;ACAP1;TEP1;PSD4;TIFA;TBC1D10C;BLNK;TNFRSF8;PRKD2;CD48;EVL;CLEC2D
LYN human kinase ARCHS4 coexpression	24/299	0.0978822	0.715404	0	0	1.36	3.16063	CCR1;LILRA6;KCNE3;SEMA4D;PILRA;NPL;AOAH;NLRC4;MEFV;FGD2;NFKB2;BST1;SMCHD1;FMNL1;TYROBP;CLEC7A;NAMPT;ITGAX;TLR8;PLXNC1;GBP2;CCR3;MYO1F;SLC12A9
TYK2 human kinase ARCHS4 coexpression	24/299	0.0978822	0.715404	0	0	1.36	3.16063	GSDMD;ATHL1;UBA7;RNPEPL1;NLRC5;TMC8;ITGAL;NFKB2;PARP10;RAB43;FMNL1;PITPNM1;TEP1;CTDSP1;PSD4;TBC1D10C;ZYX;ITGAX;FLOT2;PRKD2;MGAT1;MYO1F;SLC12A9;WDTC1
MAST3 human kinase ARCHS4 coexpression	23/299	0.142963	0.910929	0	0	1.29745	2.52376	LILRA6;SELPLG;CSF3R;RNPEPL1;SEMA4D;HPCA;GPBAR1;MEFV;PARP9;ARHGAP26;SSTR3;WDR88;FMNL1;CLEC7A;QPCT;PSD4;TBC1D10C;ITGAX;IDS;TLR8;NGEF;CCR3;SLC12A9
SNRK human kinase ARCHS4 coexpression	23/299	0.142963	0.910929	0	0	1.29745	2.52376	SLFN5;DNAH1;SEMA4D;NLRC5;TMC8;AOAH;NLRC4;MEFV;ARHGAP26;ITGAL;SAMHD1;BST1;DOCK11;SMCHD1;RGS2;FMNL1;CLEC7A;NAMPT;TLR8;PLXNC1;GBP2;CCR3;MYO1F
TRIB1 human kinase ARCHS4 coexpression	23/299	0.142963	0.910929	0	0	1.29745	2.52376	SLC45A3;JUND;CD83;TRRAP;SRC;SETD1B;G0S2;IRS2;KLF4;ACACA;MED13L;MESDC1;SMAD7;NFKB2;SOCS3;AIM1;KLF6;PNP;TEP1;MYC;NAMPT;MAPKAPK2;HBEGF
MAP3K5 human kinase ARCHS4 coexpression	23/299	0.142963	0.910929	0	0	1.29745	2.52376	SEMA4D;PCGF5;SP140;ERAP1;NLRC5;AOAH;NLRC4;TMEM140;ARHGAP26;SAMHD1;DOCK11;SMCHD1;AIM1;FMNL1;TEP1;CLEC7A;CCR9;TLR8;TNFRSF8;CD48;PLXNC1;GBP2;MYO1F
MAP4K2 human kinase ARCHS4 coexpression	23/299	0.142963	0.910929	0	0	1.29745	2.52376	GSDMD;ATHL1;UBA7;RNPEPL1;SEMA4D;NLRC5;TMC8;ITGAL;FAM117A;FGD2;PARP10;RAB43;FMNL1;ACAP1;PITPNM1;CTDSP1;PSD4;TBC1D10C;FLOT2;PRKD2;EVL;MYO1F;SLC12A9
RAF1 human kinase ARCHS4 coexpression	23/299	0.142963	0.910929	0	0	1.29745	2.52376	LILRA6;CSF3R;UBA7;RNPEPL1;SEMA4D;NLRC4;MEFV;SMCHD1;FMNL1;CLEC7A;CTDSP1;MAPKAPK2;ZYX;ITGAX;TLR8;MFN2;FLOT2;ULK1;PLXNC1;CCR3;MYO1F;SLC12A9;WDTC1
BMX human kinase ARCHS4 coexpression	23/299	0.142963	0.910929	0	0	1.29745	2.52376	LILRA6;EDN1;DOCK9;ICAM2;ADCY4;ARHGAP29;NLRC4;BST1;BACE2;FAM196B;NAMPT;RHOJ;TLR8;FLOT2;MYH9;ITGA5;CD46;SCARF1;SH2B3;S100A8;MYO1F;ENG;TGM2
PDGFRA human kinase ARCHS4 coexpression	23/299	0.142963	0.910929	0	0	1.29745	2.52376	SCARA3;ZHX3;LAMA2;SDC3;TNC;RASSF8;PTPRM;CYBRD1;DNAJC13;FSTL1;COL1A1;ISLR;TWSG1;ZEB1;FRMD6;CALD1;CD109;COL5A2;SSPN;TMEM119;CSPG5;PDE5A;GAS6
PDGFRB human kinase ARCHS4 coexpression	23/299	0.142963	0.910929	0	0	1.29745	2.52376	RHBDF1;COL18A1;SCARA3;NFIX;ITGB5;LAMA2;ACTN1;PTPRM;CYBRD1;FSTL1;COL1A1;ISLR;TWSG1;SMTN;FRMD6;NAGLU;CALD1;COL5A2;TMEM119;MYH9;ITGA5;GAS6;ENG
PIK3CG human kinase ARCHS4 coexpression	23/299	0.142963	0.910929	0	0	1.29745	2.52376	SLFN5;UBA7;SEMA4D;NLRC5;AOAH;NLRC4;MEFV;ARHGAP26;ITGAL;SAMHD1;BST1;DOCK11;SMCHD1;FMNL1;TEP1;CLEC7A;PSD4;ITGAX;TLR8;PLXNC1;GBP2;CLEC2D;MYO1F
PRKCB human kinase ARCHS4 coexpression	22/299	0.201192	0.999996	0	0	1.23545	1.98104	SYT1;SEMA4D;PDE1B;SP140;HPCA;SLC1A2;NLRC5;TMC8;AOAH;ARHGAP26;HPCAL4;FGD2;DOCK11;SMCHD1;FMNL1;PSD4;TBC1D10C;IDS;TLR8;CD48;NGEF;MYO1F
CLK1 human kinase ARCHS4 coexpression	22/299	0.201192	0.999996	0	0	1.23545	1.98104	DNAH1;JUND;CD83;SEMA4D;TSC22D3;NLRC5;TMC8;AOAH;MEFV;ITGAL;FGD2;DOCK11;RASSF1;SMCHD1;RGS2;KLF6;FMNL1;DUSP10;CLEC7A;RASGEF1B;PLXNC1;CLEC2D
NEK7 human kinase ARCHS4 coexpression	22/299	0.201192	0.999996	0	0	1.23545	1.98104	CAST;LRRC15;ITGB5;LAMA2;PCGF5;ACTN1;CYBRD1;NR1D2;DNAJC13;FSTL1;COL1A1;TWSG1;MYO1B;FAM196B;CALD1;CD109;COL5A2;MYH9;ITGAV;ITGA5;GAS6;IL13RA1
MAP2K3 human kinase ARCHS4 coexpression	22/299	0.201192	0.999996	0	0	1.23545	1.98104	CCR1;LILRA6;SERPINB2;RNPEPL1;SRC;PILRA;NPL;NFKB2;TNFRSF1A;SOCS3;FMNL1;PNP;TYROBP;ADORA2A;FCGRT;CTDSP1;MAPKAPK2;ZYX;ITGAX;MGAT1;GBP2;MYO1F
IRAK3 human kinase ARCHS4 coexpression	22/299	0.201192	0.999996	0	0	1.23545	1.98104	CCR1;LILRA6;KCNE3;PILRA;NPL;AOAH;NLRC4;MEFV;SAMHD1;AIF1;BST1;DOCK11;SMCHD1;FMNL1;TYROBP;CLEC7A;ITGAX;TLR8;PLXNC1;GBP2;S100A8;MYO1F
BTK human kinase ARCHS4 coexpression	22/299	0.201192	0.999996	0	0	1.23545	1.98104	STAT5A;UBA7;SP140;TMC8;PILRA;AOAH;NLRC4;AIF1;PIK3R6;FAM117A;FGD2;DOCK11;RASSF1;FMNL1;ACAP1;TEP1;PSD4;TBC1D10C;BLNK;TLR8;CD48;MYO1F
DDR2 human kinase ARCHS4 coexpression	22/299	0.201192	0.999996	0	0	1.23545	1.98104	SCARA3;ITGB5;LAMA2;ACTN1;TNC;RASSF8;PTPRM;CYBRD1;DNAJC13;FSTL1;COL1A1;ISLR;TWSG1;FRMD6;CALD1;CD109;COL5A2;TMEM119;ITGAV;PDE5A;ITGA5;GAS6
MET human kinase ARCHS4 coexpression	22/299	0.201192	0.999996	0	0	1.23545	1.98104	CAST;DYNC1H1;PARP4;ITGB5;DOCK9;ACTN1;TMOD3;AHNAK2;ARHGAP29;MST1R;EREG;BACE2;MYO1B;FRMD6;CD109;SDC1;MYH9;ITGAV;ITGA6;AGRN;NOMO1;IL13RA1
SYK human kinase ARCHS4 coexpression	22/299	0.201192	0.999996	0	0	1.23545	1.98104	CCR1;UBA7;RNPEPL1;TMC8;PILRA;AOAH;NLRC4;SAMHD1;AIF1;FGD2;FMNL1;TYROBP;TEP1;CLEC7A;PSD4;TBC1D10C;BLNK;ITGAX;TLR8;MGAT1;PLXNC1;MYO1F
TIE1 human kinase ARCHS4 coexpression	22/299	0.201192	0.999996	0	0	1.23545	1.98104	COL18A1;EDN1;FLT1;MAST4;DOCK9;ICAM2;ADCY4;SEMA3G;PTPRM;ARHGAP29;BACE2;SMTN;ARHGAP31;CASKIN2;RHOJ;PIEZO1;MYH9;ITGA5;SCARF1;SH2B3;ENG;TGM2
ATM human kinase ARCHS4 coexpression	22/299	0.201192	0.999996	0	0	1.23545	1.98104	SLFN5;DNAH1;SEMA4D;SP140;NLRC5;TMC8;AOAH;ARHGAP26;ITGAL;SAMHD1;SYNE2;DOCK11;SMCHD1;TEP1;FAM196B;CLEC7A;PSD4;TLR8;EVL;PLXNC1;GBP2;CLEC2D
RPS6KA3 human kinase ARCHS4 coexpression	21/299	0.272813	0.999996	0	0	1.174	1.52499	CAST;PARP4;AMBP;PCGF5;ERAP1;DNAJC13;F2;SAMHD1;FABP1;DIAPH1;SMCHD1;TEP1;CTDSP1;MGAT4A;TLR8;NOTUM;PLXNC1;CD46;GBP2;NOMO1;IL13RA1
MYLK human kinase ARCHS4 coexpression	21/299	0.272813	0.999996	0	0	1.174	1.52499	MYOCD;ZHX3;ITGB5;LAMA2;ACTN1;PTPRM;CYBRD1;FSTL1;LPP;COL1A1;TWSG1;SMTN;FRMD6;CALD1;COL5A2;TMEM119;MYH9;ITGAV;PDE5A;ITGA5;GAS6
PASK human kinase ARCHS4 coexpression	21/299	0.272813	0.999996	0	0	1.174	1.52499	ATHL1;DNAH1;SEMA4D;TRRAP;SETD1B;DGKA;CCDC109B;NLRC5;TMC8;ITGAL;CRIP1;FMNL1;ACAP1;LCK;PSD4;TBC1D10C;TNFRSF8;PRKD2;CD48;EVL;CLEC2D
CSNK1G2 human kinase ARCHS4 coexpression	21/299	0.272813	0.999996	0	0	1.174	1.52499	ATHL1;RNPEPL1;SETD1B;AXIN1;TMC8;RAB43;FMNL1;PITPNM1;CTDSP1;DGKQ;MAPKAPK2;TBC1D10C;ZYX;PIEZO1;FLOT2;MYH9;ULK1;PRKD2;MYO1F;SLC12A9;WDTC1
DYRK2 human kinase ARCHS4 coexpression	21/299	0.272813	0.999996	0	0	1.174	1.52499	SLFN5;PARP4;SEMA4D;SETD1B;ERAP1;NLRC5;TMC8;NR1D2;ITGAL;SAMHD1;LPP;SYNE2;DOCK11;CD200R1;SMCHD1;MED13;TEP1;MGAT4A;UGT2A3;CDHR5;EVL
MAP3K2 human kinase ARCHS4 coexpression	21/299	0.272813	0.999996	0	0	1.174	1.52499	CCR1;FAM13B;AOAH;NLRC4;MEFV;ARHGAP26;SAMHD1;MED13L;DOCK11;SMCHD1;RGS2;MED13;TEP1;CLEC7A;NAMPT;ITGAX;TLR8;PLXNC1;CD46;GBP2;CCR3
EPHA2 human kinase ARCHS4 coexpression	21/299	0.272813	0.999996	0	0	1.174	1.52499	RHBDF1;ITGB5;ACTN1;AHNAK2;PLOD3;ARHGAP29;MST1R;IPO4;ARHGAP23;SMTN;FRMD6;ID1;MICALL1;PIEZO1;SDC1;CDC42EP1;MYH9;TNS4;AGRN;NOMO1;TGM2
FYN human kinase ARCHS4 coexpression	21/299	0.272813	0.999996	0	0	1.174	1.52499	ATHL1;SLFN5;SELPLG;GDI1;SEMA4D;PYHIN1;SETD1B;SDC3;NLRC5;TMC8;AOAH;ITGAL;FMNL1;KLRK1;LCK;DGKQ;TBC1D10C;CD48;EVL;GBP2;CLEC2D
KDR human kinase ARCHS4 coexpression	21/299	0.272813	0.999996	0	0	1.174	1.52499	COL18A1;EDN1;FLT1;DOCK9;PROS1;SEMA4C;ADCY4;SEMA3G;PTPRM;ARHGAP29;F11R;MESDC1;SMTN;ARHGAP42;ARHGAP31;HEY1;RHOJ;ITGA5;SCARF1;SH2B3;F2RL2
GRK3 human kinase ARCHS4 coexpression	20/299	0.356525	0.999996	0	0	1.1131	1.14799	CCR1;PPM1L;PKD2L1;NPL;AOAH;NLRC4;ARHGAP26;SAMHD1;PLA2G7;FGD2;DOCK11;SMCHD1;CLEC7A;ITGAX;ATP6V1B2;IDS;TLR8;EVL;PLXNC1;WDFY2
RPS6KA2 human kinase ARCHS4 coexpression	20/299	0.356525	0.999996	0	0	1.1131	1.14799	RHBDF1;SCARA3;ZHX3;NFIX;GDI1;ITGB5;LAMA2;PTPRM;CYBRD1;FSTL1;ARHGAP23;COL1A1;ARHGAP31;CALD1;TMEM119;MYH9;ITGAV;ITGA5;GAS6;ENG
LIMK1 human kinase ARCHS4 coexpression	20/299	0.356525	0.999996	0	0	1.1131	1.14799	CCR1;MTCH1;GDI1;ITGB5;BRI3;SRC;PILRA;NPL;PLA2G7;DCSTAMP;ARHGAP31;TYROBP;PITPNM1;STAB1;ZYX;MGAT1;RAB7B;CTXN1;PI4K2A;ENG
LRRK2 human kinase ARCHS4 coexpression	20/299	0.356525	0.999996	0	0	1.1131	1.14799	LILRA6;KCNE3;SEMA4D;AOAH;NLRC4;MEFV;ARHGAP26;SAMHD1;DOCK11;RGS2;FMNL1;FAM196B;CLEC7A;NAMPT;ITGAX;TLR8;PLXNC1;GBP2;CCR3;MYO1F
EGFR human kinase ARCHS4 coexpression	20/299	0.356525	0.999996	0	0	1.1131	1.14799	CAST;DYNC1H1;BCHE;SCARA3;ZHX3;NFIX;ACTN1;OSBPL3;SDC3;AHNAK2;TNC;PLOD3;IL1RAP;MYO1B;RHOJ;SDC1;CSPG5;ITGAV;ITGA6;TNS4
EPHB4 human kinase ARCHS4 coexpression	20/299	0.356525	0.999996	0	0	1.1131	1.14799	RHBDF1;GTF3C1;COL18A1;IGSF3;ITGB5;SEMA4C;PLOD3;HSPB1;IPO4;ARHGAP23;RECQL4;SMTN;GJD3;CASKIN2;MICALL1;PIEZO1;CDC42EP1;MYH9;AGRN;NOMO1
FLT3 human kinase ARCHS4 coexpression	20/299	0.356525	0.999996	0	0	1.1131	1.14799	COL24A1;UBA7;MPG;TSC22D3;AREG;AIF1;MED13L;FAM117A;TMEM220;DOCK11;RASSF1;GNA15;KLF6;TIFAB;FUT7;DUSP10;BLNK;TSPAN2;WDFY2;ACSS1
ROS1 human kinase ARCHS4 coexpression	20/299	0.356525	0.999996	0	0	1.1131	1.14799	ZHX3;LAMA2;DOCK9;RTKN2;SEMA3G;PTPRM;CYBRD1;TBX4;ARHGAP31;AIM1;MUC1;MYO1B;GAL;WEE2;SDC1;SLC39A8;ITGAV;ITGA6;TNS4;TGM2
UHMK1 human kinase ARCHS4 coexpression	20/299	0.356525	0.999996	0	0	1.1131	1.14799	CAST;DYNC1H1;PARP4;FAM13B;TRRAP;PCGF5;TMOD3;OSBPL3;ERAP1;NR1D2;DNAJC13;MED13L;DIAPH1;MED13;MFN2;MYH9;ITGAV;CD46;PAK2;IL13RA1
ALPK2 human kinase ARCHS4 coexpression	20/299	0.356525	0.999996	0	0	1.1131	1.14799	POPDC2;UNC45B;TGFB2;MYOCD;LAMA2;PTPRM;EMC10;SORBS2;ASB11;FSTL1;ABRA;COL1A1;FRMD6;CALD1;MB;COL5A2;ALPK3;ITGAV;GAS6;SNTA1
STK38L human kinase ARCHS4 coexpression	19/299	0.449293	0.999996	0	0	1.05272	0.842264	CCR1;DUSP2;CD83;MCOLN2;AIM1;PNP;CLEC7A;CALD1;RASGEF1B;TIFA;HIVEP1;OLR1;TNFRSF8;L1TD1;CD48;ITGAV;FEM1C;CD300C;HBEGF
MAPKAPK2 human kinase ARCHS4 coexpression	19/299	0.449293	0.999996	0	0	1.05272	0.842264	RNPEPL1;SRC;MVP;AXIN1;PILRA;NFKB2;TNFRSF1A;PARP10;SOCS3;DIAPH1;FMNL1;TYROBP;FCGRT;CTDSP1;ZYX;PIEZO1;MYH9;MGAT1;WDTC1
MKNK2 human kinase ARCHS4 coexpression	19/299	0.449293	0.999996	0	0	1.05272	0.842264	RNPEPL1;SEMA4D;AXIN1;NLRC5;TMC8;NFKB2;PARP10;RAB43;FMNL1;PITPNM1;CTDSP1;PSD4;MAPKAPK2;MFN2;TNFRSF8;ULK1;PRKD2;MYO1F;WDTC1
SIK1 human kinase ARCHS4 coexpression	19/299	0.449293	0.999996	0	0	1.05272	0.842264	CAST;DUSP2;JUND;CDKN2A;SETD1B;IRS2;MST1R;KLF4;CDK9;BACE2;KLF6;PITPNM1;MYC;ID1;PIEZO1;CEP72;OLR1;ALPI;TNS4
CDK15 human kinase ARCHS4 coexpression	19/299	0.449293	0.999996	0	0	1.05272	0.842264	FLT1;HDC;DGKA;FBXO15;USB1;NR2E1;PLA2G7;FSTL1;PIK3R6;CMIP;PARP11;MAS1;TWSG1;CYSLTR1;FRMD6;AXL;CALD1;GAS6;XDH
MST1R human kinase ARCHS4 coexpression	19/299	0.449293	0.999996	0	0	1.05272	0.842264	GALNT3;MVP;F11R;MUC3A;FABP1;BACE2;BAIAP2L2;MUC1;DHRS9;TST;CDC42EP5;CAPN5;SDC1;CDC42EP1;CDHR5;TNS4;AGRN;ARHGEF5;SLC16A5
PLK2 human kinase ARCHS4 coexpression	19/299	0.449293	0.999996	0	0	1.05272	0.842264	RHBDF1;DYNC1H1;EDN1;TGFB2;FLT1;ACTN1;LIF;RASSF8;PTPRM;ARHGAP29;BACE2;TWSG1;MYO1B;FRMD6;RNF139;REEP5;ID1;ITGAV;TGM2
CDC42BPB human kinase ARCHS4 coexpression	18/299	0.546523	0.999996	0	0	0.992883	0.599878	RHBDF1;GTF3C1;COL18A1;DYNC1H1;MTCH1;ZHX3;ITGB5;ACTN1;ACACA;ARHGAP23;SMTN;CASKIN2;PIEZO1;CDC42EP1;MYH9;ITGAV;AGRN;NOMO1
PRKAA1 human kinase ARCHS4 coexpression	18/299	0.546523	0.999996	0	0	0.992883	0.599878	CAST;SLFN5;PARP4;GALNT3;PCGF5;TMOD3;ERAP1;PPP2R5A;DNAJC13;SMCHD1;MED13;FOLH1;REEP5;MYH9;ITGAV;CD46;IL13RA1;GBP3
CDK13 human kinase ARCHS4 coexpression	18/299	0.546523	0.999996	0	0	0.992883	0.599878	CREBBP;DNAH1;PARP4;DYRK2;TRRAP;SETD1B;NLRC5;DNAJC13;LPP;SYNE2;MTOR;MED13L;DOCK11;DIAPH1;SMCHD1;MED13;TEP1;MYH9
CDK17 human kinase ARCHS4 coexpression	18/299	0.546523	0.999996	0	0	0.992883	0.599878	FLT1;SYT1;DOCK9;SLC1A2;ARHGAP29;HPCAL4;SYNPR;SMCHD1;MAP2;FAM196B;RASA1;MGAT4A;IDS;RAPGEF2;ITGAV;FEM1C;ITGA5;PAK2
DYRK3 human kinase ARCHS4 coexpression	18/299	0.546523	0.999996	0	0	0.992883	0.599878	IL15RA;BATF2;CD40;SERPINB2;HEXB;RASSF8;IL27;KMO;NFKB2;SOCS3;IL6;PNP;FRMD6;MICALL1;MAPKAPK2;ITGAV;ITGA5;PI4K2A
NRK human kinase ARCHS4 coexpression	18/299	0.546523	0.999996	0	0	0.992883	0.599878	UNC45B;LAMA2;ITPR1;PTPRM;GRIK1;KCNAB1;SEPW1;IL1RAP;SPG7;ARHGAP26;TWSG1;FAM162B;RASA1;MAFF;ALDOC;CNTN3;SMPDL3B;JAM2
ARAF human kinase ARCHS4 coexpression	18/299	0.546523	0.999996	0	0	0.992883	0.599878	STAT5A;GSDMD;RNPEPL1;MVP;TMC8;NFKB2;TNFRSF1A;PARP10;RAB43;RNF167;FMNL1;MAPKAPK2;TBC1D10C;ZYX;FLOT2;MGAT1;MYO1F;WDTC1
BMPR2 human kinase ARCHS4 coexpression	18/299	0.546523	0.999996	0	0	0.992883	0.599878	DYNC1H1;ZHX3;NFIX;SYT1;LAMA2;PPM1L;DOCK9;SLC1A2;PTPRM;LPP;PTPRD;MAP2;CHL1;EPB41L3;IDS;MICU3;ITGAV;EDIL3
TEC human kinase ARCHS4 coexpression	18/299	0.546523	0.999996	0	0	0.992883	0.599878	STAT5A;DUSP2;COL24A1;UBA7;DUSP1;TSC22D3;AOAH;AIF1;MCOLN2;PIK3R6;FAM117A;RASSF1;GNA15;KLF6;DUSP10;CCR9;TNFRSF8;CD69
TNK2 human kinase ARCHS4 coexpression	18/299	0.546523	0.999996	0	0	0.992883	0.599878	ATHL1;NFIX;GDI1;RNPEPL1;SETD1B;NLRC5;TMC8;PARP10;FMNL1;PITPNM1;CTDSP1;DGKQ;ADGRB1;CSPG5;ULK1;EVL;SLC12A9;WDTC1
CDC42BPG human kinase ARCHS4 coexpression	17/299	0.642639	0.999996	0	0	0.933565	0.412797	CDS1;RHBDF1;ENTPD2;CCL11;GALNT3;HSPB1;MST1R;F11R;LRFN3;CNKSR1;BAIAP2L2;MUC1;CDC42EP5;PIEZO1;SDC1;AGRN;ARHGEF5
GRK5 human kinase ARCHS4 coexpression	17/299	0.642639	0.999996	0	0	0.933565	0.412797	FLT1;RNPEPL1;SEMA4D;PCGF5;MVP;PTPRM;CYBRD1;GP1BA;TMEM140;RAB43;SELP;TWSG1;CTDSP1;MYH9;PDE5A;ITGA5;CLEC1B
DAPK3 human kinase ARCHS4 coexpression	17/299	0.642639	0.999996	0	0	0.933565	0.412797	RHBDF1;GTF3C1;COL18A1;MTCH1;ITGB5;ACTN1;PLOD3;SMTN;NAGLU;MAPKAPK2;ZYX;PIEZO1;CDC42EP1;MFN2;MYH9;ITGA5;GAS6
MARK2 human kinase ARCHS4 coexpression	17/299	0.642639	0.999996	0	0	0.933565	0.412797	RNPEPL1;SETD1B;AXIN1;RAB43;DIAPH1;FMNL1;PITPNM1;CTDSP1;DGKQ;MAPKAPK2;ZYX;FLOT2;ULK1;PRKD2;MYO1F;SLC12A9;WDTC1
PHKG2 human kinase ARCHS4 coexpression	17/299	0.642639	0.999996	0	0	0.933565	0.412797	TSC22D3;TMEM198B;TMEM80;SCIMP;TSPAN10;FGD2;PSMB9;RASSF1;P2RX4;PQLC1;MROH5;OGFOD2;NAAA;PSME2;CPSF3L;SPACA6;SLC12A9
PIM1 human kinase ARCHS4 coexpression	17/299	0.642639	0.999996	0	0	0.933565	0.412797	STAT5A;CISH;RNPEPL1;TESC;TMC8;FAM117A;NFKB2;DIAPH1;FMNL1;ADAMTSL4;MAPKAPK2;TBC1D10C;TLR8;FLOT2;GBP2;MYO1F;WDTC1
SLK human kinase ARCHS4 coexpression	17/299	0.642639	0.999996	0	0	0.933565	0.412797	DYNC1H1;PARP4;GALNT3;DOCK9;TMOD3;AHNAK2;NR1D2;DNAJC13;MTOR;MED13L;MYO1B;MED13;MYH9;ITGAV;ITGA6;CD46;IL13RA1
STRADB human kinase ARCHS4 coexpression	17/299	0.642639	0.999996	0	0	0.933565	0.412797	PCGF5;TESC;AOAH;NLRC4;MEFV;TMEM140;FAM117A;KAT2B;DOCK11;SMCHD1;FAM196B;TLR8;PLXNC1;CLEC1B;GBP2;CCR3;MYO1F
ABL1 human kinase ARCHS4 coexpression	17/299	0.642639	0.999996	0	0	0.933565	0.412797	GTF3C1;COL18A1;DYNC1H1;SCARA3;ITGB5;TRRAP;ACTN1;PLOD3;FSTL1;MTOR;COL1A1;SMTN;FUBP3;PIEZO1;CDC42EP1;MYH9;NOMO1
ERBB3 human kinase ARCHS4 coexpression	17/299	0.642639	0.999996	0	0	0.933565	0.412797	CDS1;ENTPD2;IGSF3;AMBP;GALNT3;SLC23A1;MST1R;F11R;F2;MUC3A;FABP1;BAIAP2L2;MUC1;TST;CAPN5;UGT2A3;CDHR5
FLT1 human kinase ARCHS4 coexpression	17/299	0.642639	0.999996	0	0	0.933565	0.412797	DOCK9;DGKA;SEMA4C;ADCY4;RASSF8;PTPRM;ARHGAP29;NR2E1;F11R;SMTN;ARHGAP31;HEY1;RHOJ;ITGA5;SCARF1;SH2B3;F2RL2
FLT4 human kinase ARCHS4 coexpression	17/299	0.642639	0.999996	0	0	0.933565	0.412797	GTF3C1;COL18A1;EDN1;FLT1;DOCK9;ADCY4;SEMA3G;PTPRM;SMTN;ARHGAP31;CASKIN2;PIEZO1;CDC42EP1;MYH9;ITGA5;SCARF1;ENG
RET human kinase ARCHS4 coexpression	17/299	0.642639	0.999996	0	0	0.933565	0.412797	RHBDF1;CALCA;IGSF3;CPNE6;SEMA4C;HSPB1;IPO4;SYTL2;RECQL4;GJD3;VGF;CASKIN2;HAND2;PIEZO1;ULK1;HOXC8;NOMO1
RNASEL human kinase ARCHS4 coexpression	17/299	0.642639	0.999996	0	0	0.933565	0.412797	CAST;SCARA3;CDKN2A;TMOD3;OSBPL3;ITPR1;RASSF8;PTPRM;NR1D2;IRS2;DIAPH3;PIEZO1;CEP72;WASH1;ITGAV;KCNK1;EDIL3
WNK1 human kinase ARCHS4 coexpression	17/299	0.642639	0.999996	0	0	0.933565	0.412797	GTF3C1;DYNC1H1;CREBBP;NFIX;TRRAP;DOCK9;SETD1B;ACACA;MTOR;MED13L;KAT2B;DIAPH1;SMCHD1;MED13;MFN2;MYH9;WDTC1
SMG1 human kinase ARCHS4 coexpression	17/299	0.642639	0.999996	0	0	0.933565	0.412797	CREBBP;SZT2;DNAH1;TRRAP;DOCK9;NLRC5;DNAJC13;PCSK7;ARHGAP26;LPP;SYNE2;MED13L;SMCHD1;MED13;TEP1;HIVEP1;CCR9
RPS6KB1 human kinase ARCHS4 coexpression	16/299	0.731977	0.999996	0	0	0.874765	0.272932	RHBDF1;IGSF3;TRRAP;TMOD3;SEMA4C;NPY1R;HSPB1;IPO4;SYTL2;MED13L;SQLE;MED13;GJD3;RNF139;PIEZO1;PAK2
CAMK4 human kinase ARCHS4 coexpression	16/299	0.731977	0.999996	0	0	0.874765	0.272932	GDI1;SYT1;PDE1B;IQSEC3;HPCA;SLC1A2;KCNAB1;HPCAL4;PTPRD;SYNPR;MAP2;CHL1;IDS;APBA1;EVL;NGEF
TRIO human kinase ARCHS4 coexpression	16/299	0.731977	0.999996	0	0	0.874765	0.272932	GTF3C1;SCARA3;ZHX3;TRRAP;ACTN1;AHNAK2;PTPRM;DNAJC13;FSTL1;SMTN;FRMD6;PIEZO1;MYH9;ITGAV;ITGA5;NOMO1
TTBK2 human kinase ARCHS4 coexpression	16/299	0.731977	0.999996	0	0	0.874765	0.272932	SYT1;PPM1L;CCDC136;CPNE6;HPCA;SLC1A2;TULP4;HPCAL4;PTPRD;IGSF11;MAP2;CHL1;EPB41L3;IDS;MICU3;APBA1
CDK11B human kinase ARCHS4 coexpression	16/299	0.731977	0.999996	0	0	0.874765	0.272932	ATHL1;RNPEPL1;SETD1B;AXIN1;NFKB2;PARP10;RECQL4;DIAPH1;FMNL1;PITPNM1;CTDSP1;MAPKAPK2;ZYX;ULK1;PRKD2;WDTC1
CDK9 human kinase ARCHS4 coexpression	16/299	0.731977	0.999996	0	0	0.874765	0.272932	RNPEPL1;AXIN1;NFKB2;PARP10;RAB43;DIAPH1;FMNL1;PITPNM1;FCGRT;CTDSP1;MAPKAPK2;ZYX;PIEZO1;MYH9;MGAT1;WDTC1
GSK3B human kinase ARCHS4 coexpression	16/299	0.731977	0.999996	0	0	0.874765	0.272932	DYNC1H1;NFIX;IGSF3;GDI1;PPM1L;TRRAP;DNAJC13;ACACA;MED13L;MED13;FUBP3;MAP2;CHL1;IDS;PAK2;SOCS7
MAP2K7 human kinase ARCHS4 coexpression	16/299	0.731977	0.999996	0	0	0.874765	0.272932	ATHL1;SELPLG;RNPEPL1;SETD1B;AXIN1;RAB43;FMNL1;PITPNM1;CTDSP1;MAPKAPK2;ZYX;PIEZO1;ULK1;PRKD2;SLC12A9;WDTC1
PAK2 human kinase ARCHS4 coexpression	16/299	0.731977	0.999996	0	0	0.874765	0.272932	PARP4;TRRAP;SETD1B;PPP2R5A;DNAJC13;MED13L;DIAPH1;SMCHD1;FMNL1;MED13;MGAT4A;MAPKAPK2;PIEZO1;TLR8;MYH9;PLXNC1
ILK human kinase ARCHS4 coexpression	16/299	0.731977	0.999996	0	0	0.874765	0.272932	ITGB5;ACTN1;GP1BA;ELOVL7;TMEM140;FSTL1;SELP;FRMD6;AP2S1;ZYX;TMEM219;FAM63A;ITGA5;GAS6;CLEC1B;RGS6
KSR1 human kinase ARCHS4 coexpression	16/299	0.731977	0.999996	0	0	0.874765	0.272932	CREBBP;DNAH1;SEMA4D;SETD1B;NLRC5;NFKB2;FMNL1;PITPNM1;TEP1;ADAMTSL4;CTDSP1;MAPKAPK2;TNFRSF8;ULK1;MYO1F;WDTC1
ERBB2 human kinase ARCHS4 coexpression	16/299	0.731977	0.999996	0	0	0.874765	0.272932	CDS1;RHBDF1;ITGB5;GALNT3;HSPB1;MST1R;F11R;GRHL1;MUC1;ID1;CEP72;SDC1;CDC42EP1;AGRN;SLC12A7;ARHGEF5
LMTK3 human kinase ARCHS4 coexpression	16/299	0.731977	0.999996	0	0	0.874765	0.272932	GDI1;SYT1;IQSEC3;HPCA;PPP2R5B;ELFN2;HPCAL4;GOLGA7B;ADGRB1;IDS;APBA1;DLGAP3;CTXN1;SLC25A22;SCN1B;NGEF
NTRK2 human kinase ARCHS4 coexpression	16/299	0.731977	0.999996	0	0	0.874765	0.272932	GDI1;SYT1;FAM69C;SDC3;SLC1A2;HPCAL4;CNN3;PTPRD;HEY1;MAP2;CHL1;FABP7;IDS;CSPG5;APBA1;SRGAP3
EIF2AK3 human kinase ARCHS4 coexpression	16/299	0.731977	0.999996	0	0	0.874765	0.272932	CD40;DUSP2;CD83;MCOLN2;SEL1L3;NFKB2;AIM1;MED13;DUSP10;TIFA;BLNK;RAPGEF2;TNFRSF8;CD48;FEM1C;NFKBIE
RPS6KC1 human kinase ARCHS4 coexpression	16/299	0.731977	0.999996	0	0	0.874765	0.272932	DYNC1H1;FAM13B;SLC1A2;TULP4;RASSF8;IL27;SORBS2;DNAJC13;MED13L;IFT88;MED13;FRMD7;MAP2;RASGEF1B;BBS9;ITGAV
STK16 human kinase ARCHS4 coexpression	16/299	0.731977	0.999996	0	0	0.874765	0.272932	TRAPPC2L;RNPEPL1;BRI3;AXIN1;BBC3;PITPNM1;NAGLU;NDUFS7;CTDSP1;MOB2;MAPKAPK2;MGAT1;RABAC1;CTXN1;WDTC1;WRAP53
ADCK5 human kinase ARCHS4 coexpression	16/299	0.731977	0.999996	0	0	0.874765	0.272932	GSDMD;MUS81;ATHL1;RNPEPL1;MPG;MVP;PARP10;GABRR3;NAGLU;CTDSP1;DGKQ;MOB2;PSD4;OGFOD2;MGAT1;WASH1
PIK3CA human kinase ARCHS4 coexpression	16/299	0.731977	0.999996	0	0	0.874765	0.272932	NCOA1;CAST;SLFN5;FAM13B;PCGF5;XYLT1;NR1D2;DNAJC13;FAM208A;MED13L;KAT2B;DOCK11;SMCHD1;MED13;RASA1;PLXNC1
PKN2 human kinase ARCHS4 coexpression	15/299	0.809787	0.999996	0	0	0.816478	0.172264	CAST;PARP4;TMOD3;ARHGAP29;DNAJC13;FAM208A;SYNE2;MED13L;WRN;SMCHD1;MED13;TLR8;PLXNC1;CD46;IL13RA1
PRKACB human kinase ARCHS4 coexpression	15/299	0.809787	0.999996	0	0	0.816478	0.172264	MAGEL2;SYT1;PPM1L;IQSEC3;HPCA;SLC1A2;HPCAL4;PTPRD;SYNPR;MAP2;IDS;MICU3;APBA1;EDIL3;NGEF
PRKCA human kinase ARCHS4 coexpression	15/299	0.809787	0.999996	0	0	0.816478	0.172264	DYNC1H1;SCARA3;ZHX3;NFIX;CNP;SYT1;SLC1A2;ELFN2;HPCAL4;TMPPE;FRMD6;MAP2;IDS;EDIL3;NGEF
PRKCG human kinase ARCHS4 coexpression	15/299	0.809787	0.999996	0	0	0.816478	0.172264	GDI1;SYT1;CPNE6;IQSEC3;HPCA;ITPR1;KCNAB1;HPCAL4;IDS;ALDOC;APBA1;DLGAP3;CTXN1;SCN1B;NGEF
PRKY human kinase ARCHS4 coexpression	15/299	0.809787	0.999996	0	0	0.816478	0.172264	SEMA4D;SP110;DUSP1;NLRC5;TMC8;PCSK7;ITGAL;PSMB9;MAS1;INSL6;P2RX4;MGAT4A;TBC1D10C;SPACA7;CLEC2D
ROCK1 human kinase ARCHS4 coexpression	15/299	0.809787	0.999996	0	0	0.816478	0.172264	CREBBP;RTKN2;REV1;DNAJC13;IL1RAP;ARHGAP26;SAMHD1;SYNE2;MED13L;DOCK11;SMCHD1;FAM196B;CLEC7A;TLR8;PLXNC1
ROCK2 human kinase ARCHS4 coexpression	15/299	0.809787	0.999996	0	0	0.816478	0.172264	CAST;DYNC1H1;LAMA2;TMOD3;RASSF8;PTPRM;ARHGAP29;NR1D2;DNAJC13;LPP;ACACA;MED13;ITGAV;NOTUM;NOMO1
BRSK1 human kinase ARCHS4 coexpression	15/299	0.809787	0.999996	0	0	0.816478	0.172264	GDI1;CNP;SYT1;IQSEC3;HPCA;PPP2R5B;HPCAL4;GOLGA7B;IDS;APBA1;DLGAP3;CTXN1;SLC25A22;SCN1B;NGEF
CAMK2B human kinase ARCHS4 coexpression	15/299	0.809787	0.999996	0	0	0.816478	0.172264	GDI1;CNP;SYT1;CPNE6;IQSEC3;HPCA;PPP2R5B;HPCAL4;GOLGA7B;SYNPR;IDS;APBA1;DLGAP3;SCN1B;NGEF
DAPK2 human kinase ARCHS4 coexpression	15/299	0.809787	0.999996	0	0	0.816478	0.172264	UNC45B;KREMEN1;FBXL18;ASB11;PCSK7;MEFV;MSS51;ASB18;SCIMP;ABRA;MGAT4C;MAS1;CYSLTR1;MB;SPACA6
SIK3 human kinase ARCHS4 coexpression	15/299	0.809787	0.999996	0	0	0.816478	0.172264	NCOA1;CREBBP;DNAH1;SEMA4D;SETD1B;IQSEC3;HPCA;NLRC5;ARHGAP26;FMNL1;PITPNM1;MAPKAPK2;IDS;GLUL;WDTC1
TRIB2 human kinase ARCHS4 coexpression	15/299	0.809787	0.999996	0	0	0.816478	0.172264	IGSF3;GDI1;PRMT2;SDC3;TNC;STMN4;CNN3;PTPRD;GRM3;HEY1;MAP2;CHL1;FABP7;CSPG5;VGLL4
DYRK1A human kinase ARCHS4 coexpression	15/299	0.809787	0.999996	0	0	0.816478	0.172264	CREBBP;DNAH1;FAM13B;SEMA4D;TRRAP;SETD1B;NR1D2;MED13L;KAT2B;DOCK11;SMCHD1;MED13;TEP1;RAPGEF2;PLXNC1
HIPK3 human kinase ARCHS4 coexpression	15/299	0.809787	0.999996	0	0	0.816478	0.172264	DYNC2H1;UNC45B;DNAH1;LAMA2;CFAP70;ULK4;PTPRM;NR1D2;ABCA13;MED13L;TMEM67;SPAG1;BBS9;SDHAF4;EFHC2
MAP2K4 human kinase ARCHS4 coexpression	15/299	0.809787	0.999996	0	0	0.816478	0.172264	GDI1;SYT1;CPNE6;IQSEC3;HPCA;SLC1A2;HPCAL4;GOLGA7B;SYNPR;EPB41L3;IDS;MICU3;APBA1;SCN1B;NGEF
RIPK4 human kinase ARCHS4 coexpression	15/299	0.809787	0.999996	0	0	0.816478	0.172264	CDS1;CAST;GALNT3;AHNAK2;ARHGAP29;MST1R;F11R;MYO1B;ID1;MICALL1;SDC1;CDC42EP1;TNS4;AGRN;ARHGEF5
EPHA6 human kinase ARCHS4 coexpression	15/299	0.809787	0.999996	0	0	0.816478	0.172264	ZCCHC5;SYT1;PDE1B;PTPRO;HPCA;SLC1A2;TULP4;FBXO15;KCNAB1;PTPRD;SYNPR;FOLH1;MAP2;CHL1;SRGAP3
EPHB2 human kinase ARCHS4 coexpression	15/299	0.809787	0.999996	0	0	0.816478	0.172264	BRI3;SRC;PTPRO;ELAVL4;STMN4;POU4F1;MID1;IL18BP;PTPRD;NKAIN1;MAP2;STAB1;CDH24;SRGAP3;ENG
RYK human kinase ARCHS4 coexpression	15/299	0.809787	0.999996	0	0	0.816478	0.172264	GTF3C1;ITGB5;RASSF8;ARHGAP29;ADGRA3;DNAJC13;FSTL1;ACACA;TWSG1;ARHGAP42;MYO1B;FRMD6;CALD1;COL5A2;ITGAV
CAMKK1 human kinase ARCHS4 coexpression	15/299	0.809787	0.999996	0	0	0.816478	0.172264	GDI1;CNP;SYT1;CPNE6;IQSEC3;HPCA;IL20RA;SLC1A2;HPCAL4;GOLGA7B;IDS;APBA1;DLGAP3;SCN1B;NGEF
CAMKK2 human kinase ARCHS4 coexpression	15/299	0.809787	0.999996	0	0	0.816478	0.172264	GDI1;CNP;SYT1;IQSEC3;HPCA;PPP2R5B;HPCAL4;GOLGA7B;SYNPR;IDS;DLGAP3;GLUL;SLC25A22;SCN1B;NGEF
ULK1 human kinase ARCHS4 coexpression	15/299	0.809787	0.999996	0	0	0.816478	0.172264	ATHL1;RNPEPL1;SETD1B;AXIN1;RAB43;FMNL1;PITPNM1;CTDSP1;DGKQ;MAPKAPK2;ZYX;PIEZO1;MYO1F;SLC12A9;WDTC1
EEF2K human kinase ARCHS4 coexpression	15/299	0.809787	0.999996	0	0	0.816478	0.172264	GTF3C1;UNC45B;ZHX3;NFIX;HDC;ASB11;MSS51;ABRA;PIK3R6;MB;SSPN;MFN2;ALPK3;SCN1B;SNTA1
CIT human kinase ARCHS4 coexpression	14/299	0.873041	0.999996	0	0	0.758697	0.103011	GTF3C1;DYNC1H1;GDI1;SYT1;TRRAP;IQSEC3;HPCA;SLC1A2;HPCAL4;ACACA;MTOR;IDS;DLGAP3;NGEF
PDPK1 human kinase ARCHS4 coexpression	14/299	0.873041	0.999996	0	0	0.758697	0.103011	GTF3C1;TRRAP;SETD1B;AXIN1;MED13L;RAB43;PITPNM1;TEP1;MAPKAPK2;PIEZO1;MYH9;ULK1;NOMO1;WDTC1
PKN1 human kinase ARCHS4 coexpression	14/299	0.873041	0.999996	0	0	0.758697	0.103011	RNPEPL1;AXIN1;RAB43;DIAPH1;FMNL1;PITPNM1;CTDSP1;MAPKAPK2;ZYX;PIEZO1;FLOT2;MYH9;MGAT1;WDTC1
BRSK2 human kinase ARCHS4 coexpression	14/299	0.873041	0.999996	0	0	0.758697	0.103011	GDI1;SYT1;IQSEC3;HPCA;PPP2R5B;UBE2QL1;HPCAL4;GOLGA7B;ADGRB1;APBA1;DLGAP3;CTXN1;SCN1B;NGEF
DCLK2 human kinase ARCHS4 coexpression	14/299	0.873041	0.999996	0	0	0.758697	0.103011	GALNT13;GDI1;FAM69C;SDC3;STMN4;PTPRD;HEY1;MAP2;CHL1;ADGRB1;CSPG5;APBA1;SRGAP3;JAM2
KALRN human kinase ARCHS4 coexpression	14/299	0.873041	0.999996	0	0	0.758697	0.103011	GDI1;SYT1;PPM1L;HPCA;SLC1A2;HPCAL4;PTPRD;MAP2;CHL1;IDS;APBA1;SRGAP3;DLGAP3;NGEF
MARK3 human kinase ARCHS4 coexpression	14/299	0.873041	0.999996	0	0	0.758697	0.103011	DYNC1H1;CREBBP;FAM13B;H2AFV;DNAJC13;PCSK7;SYNE2;MED13L;BBC3;KAT2B;DOCK11;SMCHD1;MED13;RAPGEF2
PNCK human kinase ARCHS4 coexpression	14/299	0.873041	0.999996	0	0	0.758697	0.103011	GDI1;SYT1;CPNE6;IQSEC3;HPCA;HPCAL4;GOLGA7B;IDS;APBA1;DLGAP3;CTXN1;SLC25A22;SCN1B;NGEF
TSSK4 human kinase ARCHS4 coexpression	14/299	0.873041	0.999996	0	0	0.758697	0.103011	CREBBP;DNAH1;SEMA4D;SP140;SETD1B;NLRC5;ZFC3H1;TMC8;ITGAL;DIAPH1;SMCHD1;FMNL1;TEP1;PSD4
CSNK1D human kinase ARCHS4 coexpression	14/299	0.873041	0.999996	0	0	0.758697	0.103011	RNPEPL1;AXIN1;TNFRSF1A;LRFN3;FMNL1;PITPNM1;CTDSP1;DGKQ;MAPKAPK2;ZYX;PIEZO1;MYH9;ULK1;WDTC1
CDK14 human kinase ARCHS4 coexpression	14/299	0.873041	0.999996	0	0	0.758697	0.103011	GDI1;SYT1;IQSEC3;HPCA;SLC1A2;HPCAL4;PTPRD;SYNPR;MAP2;CHL1;IDS;MICU3;APBA1;NGEF
CDK19 human kinase ARCHS4 coexpression	14/299	0.873041	0.999996	0	0	0.758697	0.103011	IQCF4;NFIX;FAM13B;EQTN;SORBS2;ARHGAP26;ACACA;MED13L;SEL1L3;GGA1;FOLH1;CCNG2;RAPGEF2;CYLC1
CLK2 human kinase ARCHS4 coexpression	14/299	0.873041	0.999996	0	0	0.758697	0.103011	ATHL1;CREBBP;TRRAP;SETD1B;AXIN1;RECQL4;DIAPH1;CTDSP1;MAPKAPK2;PIEZO1;ULK1;EVL;CPSF3L;PRR22
MAPK1 human kinase ARCHS4 coexpression	14/299	0.873041	0.999996	0	0	0.758697	0.103011	STAT5A;DYNC1H1;SLC1A2;NR1D2;HPCAL4;MTOR;DIAPH1;SMCHD1;ADAMTSL4;IDS;MFN2;GLUL;NGEF;WDTC1
MAP3K6 human kinase ARCHS4 coexpression	14/299	0.873041	0.999996	0	0	0.758697	0.103011	RHBDF1;ITGB5;ACTN1;ARHGAP23;SMTN;CASKIN2;MICALL1;MAPKAPK2;PIEZO1;CDC42EP1;MYH9;GAS6;AGRN;ENG
MAP4K5 human kinase ARCHS4 coexpression	14/299	0.873041	0.999996	0	0	0.758697	0.103011	CCL11;LUM;TMOD3;ZFC3H1;PARP9;TSPAN10;PCMTD2;PTPRD;FRMD6;FLRT2;SGK3;ITGAV;PAK2;EDIL3
PAK1 human kinase ARCHS4 coexpression	14/299	0.873041	0.999996	0	0	0.758697	0.103011	LILRA6;GDI1;SYT1;CPNE6;IQSEC3;HPCA;ARHGAP26;HPCAL4;WDR88;IDS;DLGAP3;SCN1B;NGEF;MYO1F
STK39 human kinase ARCHS4 coexpression	14/299	0.873041	0.999996	0	0	0.758697	0.103011	DYNC1H1;NFIX;GDI1;CCDC136;CPNE6;ENDOD1;PPP2R5B;ELFN2;ACACA;ARHGAP23;FOLH1;SOCS7;NGEF;NOMO1
STRADA human kinase ARCHS4 coexpression	14/299	0.873041	0.999996	0	0	0.758697	0.103011	STAT5A;UBA7;SEMA4D;TMC8;PILRA;AOAH;PARP10;FMNL1;TYROBP;TBC1D10C;FLOT2;EVL;MYO1F;SLC12A9
TNIK human kinase ARCHS4 coexpression	14/299	0.873041	0.999996	0	0	0.758697	0.103011	NCOA1;DYNC1H1;HMGCS1;SDC3;SLC1A2;PTPRD;FUBP3;HEY1;MAP2;CHL1;EPB41L3;IDS;TNFRSF8;APBA1
ACVR1B human kinase ARCHS4 coexpression	14/299	0.873041	0.999996	0	0	0.758697	0.103011	CDS1;GTF3C1;ZHX3;IGSF3;GDI1;SRC;ADGRA3;WEE2;EPB41L3;CAPN5;ULK1;SOCS7;NGEF;WDTC1
BRAF human kinase ARCHS4 coexpression	14/299	0.873041	0.999996	0	0	0.758697	0.103011	CREBBP;FAM13B;SYT1;PPM1L;ZFC3H1;NR1D2;SYNE2;MED13L;PTPRD;MED13;MAP2;HIVEP1;IDS;RAPGEF2
TESK2 human kinase ARCHS4 coexpression	14/299	0.873041	0.999996	0	0	0.758697	0.103011	JMJD4;HTR2B;AXIN1;TMEM140;SERTAD3;FMNL1;FUT7;FAM151A;GLOD5;TBC1D10C;INPP5K;PRKD2;SCARF1;GBP3
DDR1 human kinase ARCHS4 coexpression	14/299	0.873041	0.999996	0	0	0.758697	0.103011	CDS1;GTF3C1;SCARA3;IGSF3;GDI1;SDC3;HSPB1;ELFN2;MUC1;CASKIN2;ADGRB1;CSPG5;AGRN;CTXN1
EPHA7 human kinase ARCHS4 coexpression	14/299	0.873041	0.999996	0	0	0.758697	0.103011	PTPRO;ELAVL4;SORBS2;MID1;PTPRD;NKAIN1;SBNO1;IFT22;TAL2;FAM172A;MAP2;PENK;CNTN3;SRGAP3
FGFR4 human kinase ARCHS4 coexpression	14/299	0.873041	0.999996	0	0	0.758697	0.103011	COL18A1;AMBP;RARRES2;TM4SF5;F11R;F2;IPO4;RECQL4;FABP1;ALDH4A1;ID1;CDC42EP1;NOTUM;NOMO1
LCK human kinase ARCHS4 coexpression	14/299	0.873041	0.999996	0	0	0.758697	0.103011	SELPLG;SP140;PYHIN1;CCDC109B;TMC8;ITGAL;PSMB10;PSMB9;KLRK1;TBC1D10C;CD48;EVL;GBP2;CLEC2D
NTRK3 human kinase ARCHS4 coexpression	14/299	0.873041	0.999996	0	0	0.758697	0.103011	SYT1;PDE1B;HPCA;SLC1A2;FBXO15;HPCAL4;PTPRD;MGAT4C;SYNPR;MAP2;CHL1;IDS;APBA1;SRGAP3
PTK7 human kinase ARCHS4 coexpression	14/299	0.873041	0.999996	0	0	0.758697	0.103011	RHBDF1;GTF3C1;COL18A1;IQCF4;ITGB5;ACTN1;FSTL1;COL1A1;FRMD6;COL5A2;MYH9;GAS6;AGRN;NOMO1
STYK1 human kinase ARCHS4 coexpression	14/299	0.873041	0.999996	0	0	0.758697	0.103011	CDS1;EDN1;GALNT3;ARHGAP29;MST1R;F11R;FABP1;DHRS9;CDC42EP5;CAPN5;CDHR5;CD46;KCNK1;GBP3
TRPM7 human kinase ARCHS4 coexpression	14/299	0.873041	0.999996	0	0	0.758697	0.103011	SZT2;TMOD3;ZFC3H1;TOR1AIP2;DNAJC13;FAM208A;PARP9;LPP;SYNE2;SYTL2;MED13L;CYSLTR1;MED13;SGK3
PDK3 human kinase ARCHS4 coexpression	14/299	0.873041	0.999996	0	0	0.758697	0.103011	JMJD4;PRPF38A;IGSF3;ZBTB49;VWA5A;SPG7;JMJD7;TMEM140;CORO2A;SELP;PPCS;MPC2;PLXNC1;CLEC1B
AKT1 human kinase ARCHS4 coexpression	13/299	0.920824	0.999996	0	0	0.701418	0.0578576	GTF3C1;TRRAP;AXIN1;HSPB1;RECQL4;GJD3;CTDSP1;MAPKAPK2;PIEZO1;MYH9;ULK1;NOMO1;WDTC1
AKT3 human kinase ARCHS4 coexpression	13/299	0.920824	0.999996	0	0	0.701418	0.0578576	DYNC1H1;GDI1;SYT1;PPM1L;SLC1A2;ELAVL4;PTPRD;MAP2;CHL1;EPB41L3;IDS;APBA1;SRGAP3
GRK1 human kinase ARCHS4 coexpression	13/299	0.920824	0.999996	0	0	0.701418	0.0578576	NCOA1;MPP4;GRTP1;RHBDD2;PDE6G;TULP4;UBE2QL1;LRFN2;FOLH1;VSX1;PRIMA1;WDTC1;CNGB1
PRKACA human kinase ARCHS4 coexpression	13/299	0.920824	0.999996	0	0	0.701418	0.0578576	UNC45B;NFIX;RNPEPL1;PITPNM1;MB;CTDSP1;MAPKAPK2;ZYX;MFN2;ULK1;SCN1B;WDTC1;SNTA1
PRKCE human kinase ARCHS4 coexpression	13/299	0.920824	0.999996	0	0	0.701418	0.0578576	GDI1;SYT1;CPNE6;IQSEC3;HPCA;SLC1A2;HPCAL4;SYNPR;EPB41L3;IDS;APBA1;SCN1B;NGEF
PRKG1 human kinase ARCHS4 coexpression	13/299	0.920824	0.999996	0	0	0.701418	0.0578576	UNC45B;LAMA2;PTPRM;ASB11;MSS51;ABRA;MUSTN1;MB;SSPN;MFN2;ALPK3;PDE5A;SNTA1
RPS6KA4 human kinase ARCHS4 coexpression	13/299	0.920824	0.999996	0	0	0.701418	0.0578576	RNPEPL1;ACTN1;MVP;AXIN1;TNFRSF1A;DIAPH1;PITPNM1;CTDSP1;MAPKAPK2;ZYX;PIEZO1;MYH9;MGAT1
CAMK1D human kinase ARCHS4 coexpression	13/299	0.920824	0.999996	0	0	0.701418	0.0578576	GDI1;SYT1;CPNE6;IQSEC3;HPCA;SLC1A2;HPCAL4;SPIB;GOLGA7B;IDS;APBA1;DLGAP3;NGEF
CAMK1G human kinase ARCHS4 coexpression	13/299	0.920824	0.999996	0	0	0.701418	0.0578576	GDI1;SYT1;CPNE6;IQSEC3;HPCA;SLC1A2;HPCAL4;SYNPR;IDS;APBA1;DLGAP3;SCN1B;NGEF
CAMK2G human kinase ARCHS4 coexpression	13/299	0.920824	0.999996	0	0	0.701418	0.0578576	GDI1;SYT1;CPNE6;IQSEC3;HPCA;PPP2R5B;HPCAL4;GOLGA7B;IDS;APBA1;SCN1B;NGEF;SNTA1
CAMKV human kinase ARCHS4 coexpression	13/299	0.920824	0.999996	0	0	0.701418	0.0578576	GDI1;SYT1;IQSEC3;HPCA;SLC1A2;ELAVL4;HPCAL4;MAP2;IDS;APBA1;DLGAP3;CTXN1;NGEF
DCLK1 human kinase ARCHS4 coexpression	13/299	0.920824	0.999996	0	0	0.701418	0.0578576	GDI1;SYT1;PPM1L;CPNE6;SLC1A2;STMN4;HPCAL4;PTPRD;MAP2;CHL1;EPB41L3;IDS;APBA1
SPEG human kinase ARCHS4 coexpression	13/299	0.920824	0.999996	0	0	0.701418	0.0578576	POPDC2;UNC45B;NFIX;ASB11;MSS51;ABRA;MUSTN1;MB;RASA4;MFN2;ALPK3;SCN1B;SNTA1
CDK6 human kinase ARCHS4 coexpression	13/299	0.920824	0.999996	0	0	0.701418	0.0578576	STAT5A;COL24A1;UBA7;OSBPL3;MED13L;FAM117A;TMEM220;GNA15;DUSP10;ZKSCAN7;GLOD5;PRR22;PAK2
HIPK1 human kinase ARCHS4 coexpression	13/299	0.920824	0.999996	0	0	0.701418	0.0578576	CREBBP;DNAH1;SEMA4D;TRRAP;SETD1B;ZFC3H1;MED13L;KAT2B;DIAPH1;MED13;CENPJ;PIEZO1;WDTC1
MAP3K10 human kinase ARCHS4 coexpression	13/299	0.920824	0.999996	0	0	0.701418	0.0578576	GDI1;SYT1;IQSEC3;HPCA;PPP2R5B;HPCAL4;GOLGA7B;ADGRB1;IDS;DLGAP3;SLC25A22;SCN1B;NGEF
STK24 human kinase ARCHS4 coexpression	13/299	0.920824	0.999996	0	0	0.701418	0.0578576	CAST;PARP4;RNPEPL1;GALNT3;TMOD3;AXIN1;F11R;SEL1L3;DIAPH1;AIM1;CTDSP1;MAPKAPK2;MYH9
IRAK1 human kinase ARCHS4 coexpression	13/299	0.920824	0.999996	0	0	0.701418	0.0578576	GTF3C1;AXIN1;PLOD3;IPO4;RECQL4;DIAPH1;GJD3;MICALL1;MAPKAPK2;PIEZO1;CDC42EP1;MYH9;NOMO1
AATK human kinase ARCHS4 coexpression	13/299	0.920824	0.999996	0	0	0.701418	0.0578576	GDI1;MYRF;CNP;SYT1;IQSEC3;HPCA;PPP2R5B;HPCAL4;EPB41L3;IDS;GLUL;SCN1B;NGEF
AXL human kinase ARCHS4 coexpression	13/299	0.920824	0.999996	0	0	0.701418	0.0578576	SERPINB2;SEMA3A;LOXL3;TOR1AIP2;BCL10;EDA2R;TWSG1;FRMD6;DIAPH3;GDNF;CALD1;CD109;EDIL3
EPHA3 human kinase ARCHS4 coexpression	13/299	0.920824	0.999996	0	0	0.701418	0.0578576	ELAVL4;ISLR2;STMN4;SORBS2;SEL1L3;PTPRD;SQLE;ZEB1;PTCHD1;MAP2;FABP7;SVBP;SRGAP3
EPHB6 human kinase ARCHS4 coexpression	13/299	0.920824	0.999996	0	0	0.701418	0.0578576	GDI1;SYT1;CPNE6;IQSEC3;HPCA;SLC1A2;HPCAL4;GOLGA7B;IDS;DLGAP3;SLC25A22;SCN1B;NGEF
KIT human kinase ARCHS4 coexpression	13/299	0.920824	0.999996	0	0	0.701418	0.0578576	TPSB2;VWA5A;SETMAR;TRAPPC8;SPG7;FAM117A;PCMTD2;TRIM6;GNA15;FAM162B;CD69;NAE1;LBR
LMTK2 human kinase ARCHS4 coexpression	13/299	0.920824	0.999996	0	0	0.701418	0.0578576	GTF3C1;DYNC1H1;SYT1;TRRAP;DOCK9;IQSEC3;HPCA;SLC1A2;HPCAL4;ACACA;MTOR;IDS;NGEF
NTRK1 human kinase ARCHS4 coexpression	13/299	0.920824	0.999996	0	0	0.701418	0.0578576	STAT5A;DGKA;VWA5A;ELAVL4;KLHL12;NR2E1;SPG7;CMIP;FAM117A;ARL4D;FRMD7;VGF;HAND2
TNK1 human kinase ARCHS4 coexpression	13/299	0.920824	0.999996	0	0	0.701418	0.0578576	CDS1;ENTPD2;GALNT3;ARHGEF19;HSPB1;MST1R;F11R;CNKSR1;MUC1;PIEZO1;SDC1;TNS4;ARHGEF5
WEE2 human kinase ARCHS4 coexpression	13/299	0.920824	0.999996	0	0	0.701418	0.0578576	OFD1;USP35;ZHX3;ZBTB49;CNBD1;GABRR3;ZC2HC1B;BCL2L10;AIM1;CCDC6;SOCS7;TAF3;RNF111
ALPK1 human kinase ARCHS4 coexpression	13/299	0.920824	0.999996	0	0	0.701418	0.0578576	LILRA6;FBXO15;IL1RAP;MEFV;ARHGAP26;SMCHD1;CYSLTR1;CLEC7A;PSD4;TLR8;PLXNC1;GBP4;MYO1F
RIOK3 human kinase ARCHS4 coexpression	13/299	0.920824	0.999996	0	0	0.701418	0.0578576	PCGF5;ANKRD22;GP1BA;ELOVL7;TMEM140;SELP;KAT2B;DOCK11;SMCHD1;FAM196B;FAM63A;CLEC1B;GBP2
DMPK human kinase ARCHS4 coexpression	12/299	0.954195	0.999996	0	0	0.644634	0.0302251	POPDC2;RHBDF1;UNC45B;SMTN;NFIX;LAMA2;MB;NCKAP5L;MFN2;ULK1;ALPK3;SNTA1
PRKCZ human kinase ARCHS4 coexpression	12/299	0.954195	0.999996	0	0	0.644634	0.0302251	SYNPR;GDI1;SYT1;IQSEC3;HPCA;PPP2R5B;IDS;DLGAP3;HPCAL4;SLC25A22;SCN1B;NGEF
SGK2 human kinase ARCHS4 coexpression	12/299	0.954195	0.999996	0	0	0.644634	0.0302251	C4B;FABP1;ALDH4A1;FABP4;AMBP;TST;ARG1;NAT2;CAPN5;G0S2;F2;ACSF2
CAMK2A human kinase ARCHS4 coexpression	12/299	0.954195	0.999996	0	0	0.644634	0.0302251	GDI1;SYT1;CPNE6;IQSEC3;HPCA;SLC1A2;IDS;APBA1;DLGAP3;HPCAL4;SCN1B;NGEF
PSKH1 human kinase ARCHS4 coexpression	12/299	0.954195	0.999996	0	0	0.644634	0.0302251	ALDH4A1;GTF3C1;RNPEPL1;CTDSP1;MAPKAPK2;ZYX;PIEZO1;MYH9;MGAT1;NOMO1;WDTC1;TNFRSF1A
SIK2 human kinase ARCHS4 coexpression	12/299	0.954195	0.999996	0	0	0.644634	0.0302251	ALDH4A1;DYNC1H1;ZHX3;NFIX;FABP4;LAMA2;DOCK9;CASKIN2;SEMA3G;PTPRM;DPT;CYBRD1
TTBK1 human kinase ARCHS4 coexpression	12/299	0.954195	0.999996	0	0	0.644634	0.0302251	GDI1;SYT1;CPNE6;IQSEC3;HPCA;PPP2R5B;IDS;APBA1;DLGAP3;HPCAL4;SCN1B;NGEF
HIPK2 human kinase ARCHS4 coexpression	12/299	0.954195	0.999996	0	0	0.644634	0.0302251	PTPRD;DYNC1H1;ZHX3;NFIX;GDI1;MYRF;CNP;IQSEC3;SLC1A2;IDS;APBA1;HPCAL4
HIPK4 human kinase ARCHS4 coexpression	12/299	0.954195	0.999996	0	0	0.644634	0.0302251	BCL2L10;CCDC142;WEE2;FAM151A;EPB41L3;IQSEC3;HPCA;SCRN2;ACSS1;HPCAL4;SCN1B;NGEF
ICK human kinase ARCHS4 coexpression	12/299	0.954195	0.999996	0	0	0.644634	0.0302251	DYNC1H1;MED13;NFIX;FOLH1;CALD1;DOCK9;RASA1;CCDC6;NR1D2;SORBS2;PCDHB3;LPP
MAPK3 human kinase ARCHS4 coexpression	12/299	0.954195	0.999996	0	0	0.644634	0.0302251	GDI1;PITPNM1;PQLC1;RNPEPL1;CDC42EP5;CTDSP1;HPCA;ULK1;GDPD3;SLC25A22;NGEF;WDTC1
MAPK4 human kinase ARCHS4 coexpression	12/299	0.954195	0.999996	0	0	0.644634	0.0302251	GDI1;CNP;SYT1;IQSEC3;HPCA;SLC1A2;IDS;CSPG5;APBA1;DLGAP3;HPCAL4;NGEF
NLK human kinase ARCHS4 coexpression	12/299	0.954195	0.999996	0	0	0.644634	0.0302251	GDI1;SYT1;PPM1L;EPB41L3;IQSEC3;HPCA;SLC1A2;IDS;APBA1;DLGAP3;HPCAL4;NGEF
MAP2K1 human kinase ARCHS4 coexpression	12/299	0.954195	0.999996	0	0	0.644634	0.0302251	MTCH1;DIAPH1;FUBP3;GDI1;MAPKAPK2;IDS;MFN2;SLC25A22;SCN1B;NGEF;NOMO1;NFKB2
MAP2K6 human kinase ARCHS4 coexpression	12/299	0.954195	0.999996	0	0	0.644634	0.0302251	CNKSR1;BAIAP2L2;ZEB1;FAM3B;ITGA6;SEPW1;CPSF3L;NTPCR;UPP1;PML;HINFP;SIDT2
MAP3K9 human kinase ARCHS4 coexpression	12/299	0.954195	0.999996	0	0	0.644634	0.0302251	GDI1;SYT1;MAP2;CPNE6;IQSEC3;IDS;UBE2QL1;APBA1;DLGAP3;HPCAL4;SOCS7;NGEF
PAK5 human kinase ARCHS4 coexpression	12/299	0.954195	0.999996	0	0	0.644634	0.0302251	PTPRD;MAF;GDI1;SYT1;MAP2;CHL1;PTPRO;ELAVL4;STMN4;APBA1;SRGAP3;BACH2
PAK6 human kinase ARCHS4 coexpression	12/299	0.954195	0.999996	0	0	0.644634	0.0302251	MGAT4C;GDI1;SYT1;REEP5;IQSEC3;HPCA;IDS;STMN4;APBA1;DLGAP3;HPCAL4;NGEF
ACVR1C human kinase ARCHS4 coexpression	12/299	0.954195	0.999996	0	0	0.644634	0.0302251	SYNPR;EGR1;REEP5;QPCT;KCNMB2;IDS;MICU3;PDYN;CD46;KCNK1;EDIL3;SSTR3
TNNI3K human kinase ARCHS4 coexpression	12/299	0.954195	0.999996	0	0	0.644634	0.0302251	POPDC2;UNC45B;MYOCD;LAMA2;HAND2;SSPN;PTPRM;MFN2;ALPK3;SORBS2;PCDHB3;SNTA1
PTK2 human kinase ARCHS4 coexpression	12/299	0.954195	0.999996	0	0	0.644634	0.0302251	PTPRD;DYNC1H1;DOCK9;TMEM67;NHS;BBS9;ARHGAP29;ADGRA3;ITGAV;LPP;ACACA;CNN3
ROR2 human kinase ARCHS4 coexpression	12/299	0.954195	0.999996	0	0	0.644634	0.0302251	MMP11;ARL4D;ARHGAP42;DIAPH3;GDNF;LUM;SEMA3A;COL5A2;ARID3B;SPACA7;PRIMA1;SNTA1
YES1 human kinase ARCHS4 coexpression	12/299	0.954195	0.999996	0	0	0.644634	0.0302251	SQLE;MYO1B;DIAPH3;FLT1;FUBP3;TMOD3;COL5A2;ARHGAP29;L1TD1;ITGAV;F11R;ACACA
SCYL1 human kinase ARCHS4 coexpression	12/299	0.954195	0.999996	0	0	0.644634	0.0302251	GTF3C1;MTCH1;GJD3;CTDSP1;ACTN1;MAPKAPK2;ZYX;PIEZO1;MYH9;ULK1;IPO4;NOMO1
MAST1 human kinase ARCHS4 coexpression	11/299	0.975615	0.999996	0	0	0.588341	0.0145247	GDI1;SYT1;MAP2;IQSEC3;HPCA;STMN4;APBA1;SRGAP3;DLGAP3;HPCAL4;NGEF
PRKCQ human kinase ARCHS4 coexpression	11/299	0.975615	0.999996	0	0	0.588341	0.0145247	UNC45B;SEMA4D;MUSTN1;MB;TMC8;ALPK3;ASB11;ITGAL;MSS51;ABRA;SNTA1
CAMK2D human kinase ARCHS4 coexpression	11/299	0.975615	0.999996	0	0	0.588341	0.0145247	ABCA1;INSL6;ARHGAP42;XCR1;AXL;ST8SIA4;TULP4;TOR1AIP2;SERPINB9;SRGAP2;SYNE2
CASK human kinase ARCHS4 coexpression	11/299	0.975615	0.999996	0	0	0.588341	0.0145247	PTPRD;DYNC1H1;IGSF3;HMGCS1;MAP2;CHL1;SDC3;ELAVL4;NHS;TOR1AIP2;ADGRA3
MARK1 human kinase ARCHS4 coexpression	11/299	0.975615	0.999996	0	0	0.588341	0.0145247	PTPRD;MAF;FSD1L;SYT1;PPM1L;MAP2;CHL1;ELAVL4;KCNAB1;SRGAP3;BACH2
OBSCN human kinase ARCHS4 coexpression	11/299	0.975615	0.999996	0	0	0.588341	0.0145247	POPDC2;UNC45B;MUSTN1;MB;MFN2;ALPK3;ASB11;MSS51;ABRA;SCN1B;SNTA1
PHKG1 human kinase ARCHS4 coexpression	11/299	0.975615	0.999996	0	0	0.588341	0.0145247	UNC45B;MUSTN1;MB;RASA4;QPCT;ALPK3;ASB11;MSS51;ABRA;SCN1B;SNTA1
TRIB3 human kinase ARCHS4 coexpression	11/299	0.975615	0.999996	0	0	0.588341	0.0145247	FOXQ1;RHBDF1;GJD3;MICALL1;PIEZO1;CDC42EP1;PLOD3;AGRN;IPO4;NOMO1;ARHGAP23
TTN human kinase ARCHS4 coexpression	11/299	0.975615	0.999996	0	0	0.588341	0.0145247	POPDC2;UNC45B;LAMA2;MB;SSPN;MFN2;ALPK3;ASB11;MSS51;ABRA;SNTA1
VRK2 human kinase ARCHS4 coexpression	11/299	0.975615	0.999996	0	0	0.588341	0.0145247	IL15RA;CD40;WRN;SNX2;FANCL;SP140;TREX1;PSME2;MAGOHB;MCOLN2;CLEC2D
CDK5 human kinase ARCHS4 coexpression	11/299	0.975615	0.999996	0	0	0.588341	0.0145247	LYPLA2;LRFN5;GDI1;SYT1;RHBDD2;CPNE6;AP2S1;APBA1;HPCAL4;SLC25A22;ATP6V1F
CDKL2 human kinase ARCHS4 coexpression	11/299	0.975615	0.999996	0	0	0.588341	0.0145247	DYNC2H1;CDKL3;FSD1L;SYT1;MAP2;PTPRO;ELAVL4;UBE2QL1;STMN4;SRGAP3;HPCAL4
MAPK12 human kinase ARCHS4 coexpression	11/299	0.975615	0.999996	0	0	0.588341	0.0145247	UNC45B;MUSTN1;MB;FBXO17;MFN2;ALPK3;ASB11;MSS51;ABRA;SCN1B;SNTA1
NEK11 human kinase ARCHS4 coexpression	11/299	0.975615	0.999996	0	0	0.588341	0.0145247	DYNC2H1;CDS1;DNAH1;CFAP70;TMEM67;DNAH5;SPAG1;BBS9;SDHAF4;EFHC2;ABCA13
NEK9 human kinase ARCHS4 coexpression	11/299	0.975615	0.999996	0	0	0.588341	0.0145247	GTF3C1;SEMA4D;TRRAP;TEP1;CTDSP1;SETD1B;CTR9;NLRC5;TMC8;MYH9;WDTC1
MAP2K2 human kinase ARCHS4 coexpression	11/299	0.975615	0.999996	0	0	0.588341	0.0145247	RECQL4;PITPNM1;RNPEPL1;CTDSP1;MVP;MAPKAPK2;ZYX;AXIN1;PIEZO1;ULK1;WDTC1
MAP2K5 human kinase ARCHS4 coexpression	11/299	0.975615	0.999996	0	0	0.588341	0.0145247	MAGEL2;SP2;MAP2;TMEM198B;ZBTB49;NCKAP5L;PPP2R5B;FEM1C;JMJD7;CNN3;SNTA1
MAP3K13 human kinase ARCHS4 coexpression	11/299	0.975615	0.999996	0	0	0.588341	0.0145247	MGAT4C;MAS1;IFT22;MAP2;PTPRO;IL20RA;ELAVL4;SORBS2;SRGAP3;SH2D6;CCT6B
MAP3K4 human kinase ARCHS4 coexpression	11/299	0.975615	0.999996	0	0	0.588341	0.0145247	WRN;PRPF38A;TRRAP;LUM;RFESD;ZBTB49;DARS2;ADGRA3;DNAJC13;SYNE2;MTOR
PAK3 human kinase ARCHS4 coexpression	11/299	0.975615	0.999996	0	0	0.588341	0.0145247	PTPRD;SYT1;MAP2;CHL1;PTPRO;ELAVL4;IDS;UBE2QL1;STMN4;APBA1;SRGAP3
PAK4 human kinase ARCHS4 coexpression	11/299	0.975615	0.999996	0	0	0.588341	0.0145247	RECQL4;RHBDF1;ENTPD2;GJD3;CASKIN2;FBXO17;PIEZO1;CDC42EP1;HSPB1;AGRN;IPO4
ALK human kinase ARCHS4 coexpression	11/299	0.975615	0.999996	0	0	0.588341	0.0145247	ISLR;GAL;GDI1;VGF;HAND2;ELAVL4;CDH24;NFKBIE;VGLL4;NOMO1;CNGB1
EPHB1 human kinase ARCHS4 coexpression	11/299	0.975615	0.999996	0	0	0.588341	0.0145247	PTPRD;GRM3;FSD1L;MAP2;FABP7;PTPRO;ELAVL4;ISLR2;STMN4;DENND6B;SRGAP3
ERBB4 human kinase ARCHS4 coexpression	11/299	0.975615	0.999996	0	0	0.588341	0.0145247	ABCA1;PCMTD2;SBNO1;ARL4D;ARHGAP42;MAF;COL5A2;ST8SIA4;TULP4;SERPINB9;ACSM4
SRMS human kinase ARCHS4 coexpression	11/299	0.975615	0.999996	0	0	0.588341	0.0145247	AIM1;MUC1;ENTPD2;SLC45A3;TRRAP;AXIN1;PIEZO1;MST1R;AGRN;ACACA;SYTL2
DSTYK human kinase ARCHS4 coexpression	11/299	0.975615	0.999996	0	0	0.588341	0.0145247	MAS1;IFT22;PTCHD1;FAM172A;ZFP30;CHL1;SGK3;SRGAP3;LCTL;JAM2;HINFP
MOS human kinase ARCHS4 coexpression	11/299	0.975615	0.999996	0	0	0.588341	0.0145247	CNBD1;GABRR3;OFD1;ZC2HC1B;ZHX3;WEE2;HPSE2;GRTP1;ZBTB49;SOCS7;TAF3
PLK5 human kinase ARCHS4 coexpression	11/299	0.975615	0.999996	0	0	0.588341	0.0145247	GOLGA7B;SYNPR;LIPC;GDI1;SYT1;IQSEC3;PPP2R5B;UBE2QL1;HPCAL4;SLC25A22;SCN1B
PXK human kinase ARCHS4 coexpression	11/299	0.975615	0.999996	0	0	0.588341	0.0145247	BST1;DOCK11;BCL2L10;WEE2;CNP;XYLT1;IDS;DNAJC13;NLRC4;TAF3;GLDN
SBK1 human kinase ARCHS4 coexpression	11/299	0.975615	0.999996	0	0	0.588341	0.0145247	NKAIN1;GDI1;MAP2;CCDC136;SDC3;ISLR2;STMN4;SRGAP3;CTXN1;SOCS7;CMIP
SCYL2 human kinase ARCHS4 coexpression	11/299	0.975615	0.999996	0	0	0.588341	0.0145247	IGSF11;EGR1;MED13;DYRK2;FAM13B;TMOD3;CCDC6;XYLT1;DNAJC13;AASS;MED13L
ULK2 human kinase ARCHS4 coexpression	11/299	0.975615	0.999996	0	0	0.588341	0.0145247	PTPRD;GRM3;MGAT4C;FSD1L;SYT1;MAP2;CHL1;CCDC136;STMN4;APBA1;HPCAL4
WNK3 human kinase ARCHS4 coexpression	11/299	0.975615	0.999996	0	0	0.588341	0.0145247	SBNO1;PTCHD1;FAM172A;MAP2;DNMT3A;ELAVL4;TULP4;TOR1AIP2;SORBS2;SRGAP3;AASS
PDK2 human kinase ARCHS4 coexpression	11/299	0.975615	0.999996	0	0	0.588341	0.0145247	UNC45B;NFIX;MUSTN1;MB;MFN2;ALPK3;ASB11;MSS51;ABRA;SCN1B;SNTA1
PDK4 human kinase ARCHS4 coexpression	11/299	0.975615	0.999996	0	0	0.588341	0.0145247	POPDC2;UNC45B;FABP4;LAMA2;MB;QPCT;PTPRM;ALPK3;CD46;SMIM6;SSTR3
MAST2 human kinase ARCHS4 coexpression	10/299	0.988163	0.999996	0	0	0.532532	0.00634142	GTF3C1;UNC45B;SMTN;NFIX;MB;MFN2;ALPK3;MTOR;WDTC1;SNTA1
RPS6KA5 human kinase ARCHS4 coexpression	10/299	0.988163	0.999996	0	0	0.532532	0.00634142	MGAT4C;CYSLTR1;FBXL18;PTH2R;SGK3;PCSK7;SPACA6;SCIMP;TSPAN10;HINFP
RPS6KA6 human kinase ARCHS4 coexpression	10/299	0.988163	0.999996	0	0	0.532532	0.00634142	SULT1A1;MAS1;SCYL3;FLRT2;FAM184B;MAST4;WIPF2;MAFF;DNMT3A;FBXL18
RPS6KB2 human kinase ARCHS4 coexpression	10/299	0.988163	0.999996	0	0	0.532532	0.00634142	GSDMD;RECQL4;RNF167;GGA1;RNPEPL1;NDUFS7;CTDSP1;OGFOD2;AXIN1;CPSF3L
MYLK2 human kinase ARCHS4 coexpression	10/299	0.988163	0.999996	0	0	0.532532	0.00634142	UNC45B;MUSTN1;MB;MFN2;ALPK3;ASB11;MSS51;ABRA;SCN1B;SNTA1
MYLK4 human kinase ARCHS4 coexpression	10/299	0.988163	0.999996	0	0	0.532532	0.00634142	UNC45B;MUSTN1;MB;RASA4;SSPN;ALPK3;ASB11;MSS51;ABRA;SNTA1
NUAK1 human kinase ARCHS4 coexpression	10/299	0.988163	0.999996	0	0	0.532532	0.00634142	CREBBP;HOMER1;SP2;CALD1;PMPCB;ALPK3;GRIK1;SEPW1;HOXC8;HBEGF
PRKAA2 human kinase ARCHS4 coexpression	10/299	0.988163	0.999996	0	0	0.532532	0.00634142	POPDC2;UNC45B;MUSTN1;MB;SSPN;ALPK3;ASB11;MSS51;ABRA;SNTA1
CDK12 human kinase ARCHS4 coexpression	10/299	0.988163	0.999996	0	0	0.532532	0.00634142	GTF3C1;DIAPH1;CREBBP;MED13;TRRAP;SETD1B;HIVEP1;ACACA;MTOR;MED13L
CDK18 human kinase ARCHS4 coexpression	10/299	0.988163	0.999996	0	0	0.532532	0.00634142	GDI1;MYRF;CNP;IQSEC3;HPCA;GLUL;HPCAL4;SCN1B;NGEF;PRIMA1
CDK3 human kinase ARCHS4 coexpression	10/299	0.988163	0.999996	0	0	0.532532	0.00634142	RAB43;ATHL1;FMNL1;RNPEPL1;CTDSP1;MAPKAPK2;UGT2A3;MGAT1;RNF186;WDTC1
CDKL4 human kinase ARCHS4 coexpression	10/299	0.988163	0.999996	0	0	0.532532	0.00634142	IFT88;TRAPPC2L;CCDC136;ISLR2;SYT15;SGK3;EPS15L1;FAM149A;WDR88;WRAP53
DYRK1B human kinase ARCHS4 coexpression	10/299	0.988163	0.999996	0	0	0.532532	0.00634142	UNC45B;MROH5;MUSTN1;MB;ALPK3;MSS51;ABRA;SCN1B;WDTC1;SNTA1
MAK human kinase ARCHS4 coexpression	10/299	0.988163	0.999996	0	0	0.532532	0.00634142	SBNO1;IFT22;MPP4;FSD1L;PDE6G;CFAP70;CENPJ;MEFV;SYNE2;CNGB1
MAPK10 human kinase ARCHS4 coexpression	10/299	0.988163	0.999996	0	0	0.532532	0.00634142	PTPRD;LRFN5;SYT1;CHL1;SLC1A2;ELAVL4;IDS;APBA1;SRGAP3;HPCAL4
MAPK11 human kinase ARCHS4 coexpression	10/299	0.988163	0.999996	0	0	0.532532	0.00634142	MTCH1;GDI1;CPNE6;IQSEC3;HPCA;PPP2R5B;HPCAL4;CTXN1;SLC25A22;NGEF
SRPK3 human kinase ARCHS4 coexpression	10/299	0.988163	0.999996	0	0	0.532532	0.00634142	UNC45B;MUSTN1;SOWAHC;MB;ALPK3;ASB11;MSS51;ABRA;SCN1B;SNTA1
MAP4K4 human kinase ARCHS4 coexpression	10/299	0.988163	0.999996	0	0	0.532532	0.00634142	PTPRD;DYNC1H1;SCARA3;FUBP3;GDI1;SDC3;PPP2R5B;ITGA5;NOMO1;ARHGAP23
TAOK1 human kinase ARCHS4 coexpression	10/299	0.988163	0.999996	0	0	0.532532	0.00634142	PTPRD;DYNC1H1;MED13;DOCK9;RASSF8;DNAJC13;LPP;ACACA;SYNE2;MED13L
AMHR2 human kinase ARCHS4 coexpression	10/299	0.988163	0.999996	0	0	0.532532	0.00634142	PRPF38A;IGSF3;FAM162B;ZBTB49;ALPK3;SPG7;JMJD7;CORO2A;JAM2;SNTA1
LRRK1 human kinase ARCHS4 coexpression	10/299	0.988163	0.999996	0	0	0.532532	0.00634142	COL18A1;SZT2;GAL;ARHGEF19;FBXO15;L1TD1;ARID3B;F11R;MUC3A;AASS
EPHA1 human kinase ARCHS4 coexpression	10/299	0.988163	0.999996	0	0	0.532532	0.00634142	CARHSP1;RARRES2;DNMT3A;ARHGEF19;L1TD1;ARID3B;F11R;CORO2A;SMPDL3B;AASS
EPHA4 human kinase ARCHS4 coexpression	10/299	0.988163	0.999996	0	0	0.532532	0.00634142	PTPRD;SYT1;MAP2;CHL1;PTPRO;SLC1A2;SRGAP3;HPCAL4;DLL1;SYNE2
EPHA5 human kinase ARCHS4 coexpression	10/299	0.988163	0.999996	0	0	0.532532	0.00634142	PTPRD;SYT1;MAP2;CHL1;RASGEF1B;PTPRO;TULP4;APBA1;SRGAP3;SH2D6
FGFR1 human kinase ARCHS4 coexpression	10/299	0.988163	0.999996	0	0	0.532532	0.00634142	COL1A1;COL18A1;CARHSP1;ITGB5;SDC3;L1TD1;ARID3B;FSTL1;AASS;VGLL4
FGFR3 human kinase ARCHS4 coexpression	10/299	0.988163	0.999996	0	0	0.532532	0.00634142	ALDH4A1;MYRF;AMBP;ID1;NOTUM;F2;GLUL;GDF5;NGEF;NOMO1
IGF1R human kinase ARCHS4 coexpression	10/299	0.988163	0.999996	0	0	0.532532	0.00634142	GTF3C1;DYNC1H1;CREBBP;SLC45A3;IGSF3;TRRAP;TULP4;ULK1;ACACA;SYTL2
MATK human kinase ARCHS4 coexpression	10/299	0.988163	0.999996	0	0	0.532532	0.00634142	LRFN3;ZKSCAN7;SP2;NCKAP5L;MGAT4A;SEMA4C;PRDM1;MEFV;LBR;FAM117A
MUSK human kinase ARCHS4 coexpression	10/299	0.988163	0.999996	0	0	0.532532	0.00634142	SLC4A9;FRMD6;HOMER1;LAMA2;TMEM67;RTKN2;MUM1;PMPCB;ALPK3;SEPW1
PTK6 human kinase ARCHS4 coexpression	10/299	0.988163	0.999996	0	0	0.532532	0.00634142	FABP1;BAIAP2L2;CDC42EP5;WIPF2;CAPN5;CDHR5;MST1R;PCSK7;GRHL1;PLPP2
TYRO3 human kinase ARCHS4 coexpression	10/299	0.988163	0.999996	0	0	0.532532	0.00634142	CNP;SYT1;PDE1B;IQSEC3;HPCA;SEPW1;DLGAP3;HPCAL4;GDF5;NGEF
ERN2 human kinase ARCHS4 coexpression	10/299	0.988163	0.999996	0	0	0.532532	0.00634142	CDS1;FABP1;DHRS9;CDC42EP5;CFAP70;DNAH5;CAPN5;MST1R;ABCA13;PLPP2
PINK1 human kinase ARCHS4 coexpression	10/299	0.988163	0.999996	0	0	0.532532	0.00634142	UNC45B;MB;IQSEC3;SSPN;PPP2R5B;MFN2;SCN1B;NGEF;WDTC1;SNTA1
PKDCC human kinase ARCHS4 coexpression	10/299	0.988163	0.999996	0	0	0.532532	0.00634142	GTF3C1;COL18A1;UNC45B;MB;PENK;COL5A2;MFN2;ADGRA3;ALPK3;SNTA1
RPS6KL1 human kinase ARCHS4 coexpression	10/299	0.988163	0.999996	0	0	0.532532	0.00634142	PARP11;MAS1;CYSLTR1;SZT2;PTCHD1;DGKA;FBXO15;STMN4;NR2E1;DLGAP3
STK32A human kinase ARCHS4 coexpression	10/299	0.988163	0.999996	0	0	0.532532	0.00634142	IGSF11;HPSE2;CHL1;SVBP;VWA5A;ELAVL4;STMN4;PTH2R;SRGAP3;HINFP
STK35 human kinase ARCHS4 coexpression	10/299	0.988163	0.999996	0	0	0.532532	0.00634142	GTF3C1;DIAPH1;FUBP3;TRRAP;AXIN1;ARID3B;F11R;IPO4;NOMO1;MTOR
ALPK3 human kinase ARCHS4 coexpression	10/299	0.988163	0.999996	0	0	0.532532	0.00634142	POPDC2;UNC45B;LAMA2;MUSTN1;MB;MFN2;ASB11;MSS51;ABRA;SNTA1
TRPM6 human kinase ARCHS4 coexpression	10/299	0.988163	0.999996	0	0	0.532532	0.00634142	FABP1;SLC23A1;NAAA;UGT2A3;CDHR5;MEFV;ARHGAP26;MUC3A;PLB1;SLC6A4
MTOR human kinase ARCHS4 coexpression	10/299	0.988163	0.999996	0	0	0.532532	0.00634142	RECQL4;GTF3C1;DYNC1H1;DIAPH1;TRRAP;PIEZO1;MFN2;IPO4;NOMO1;ACACA
AKT2 human kinase ARCHS4 coexpression	9/299	0.994816	0.999996	0	0	0.477204	0.00248017	RECQL4;GTF3C1;TRRAP;CTDSP1;FBXO17;AXIN1;PIEZO1;ULK1;WDTC1
PRKG2 human kinase ARCHS4 coexpression	9/299	0.994816	0.999996	0	0	0.477204	0.00248017	BST1;KAT2B;METTL24;CYBRD1;UGT2A3;PPP2R5A;SGK3;FAM117A;TMEM220
NIM1K human kinase ARCHS4 coexpression	9/299	0.994816	0.999996	0	0	0.477204	0.00248017	MGAT4C;MAS1;IFT22;STOML1;PTCHD1;FBXL18;SRGAP3;ASB18;HINFP
STK11 human kinase ARCHS4 coexpression	9/299	0.994816	0.999996	0	0	0.477204	0.00248017	PITPNM1;RNPEPL1;CTDSP1;DGKQ;MAPKAPK2;AXIN1;PIEZO1;ULK1;WDTC1
CDKL5 human kinase ARCHS4 coexpression	9/299	0.994816	0.999996	0	0	0.477204	0.00248017	MGAT4C;MAS1;CYSLTR1;SZT2;FLRT2;MAP2;SLC1A2;FBXO15;HINFP
GSK3A human kinase ARCHS4 coexpression	9/299	0.994816	0.999996	0	0	0.477204	0.00248017	MTCH1;GDI1;PITPNM1;RNPEPL1;MAPKAPK2;ZYX;AXIN1;ULK1;WDTC1
MAPK8 human kinase ARCHS4 coexpression	9/299	0.994816	0.999996	0	0	0.477204	0.00248017	PTPRD;FSD1L;SYT1;MAP2;CHL1;PTPRO;ELAVL4;STMN4;SRGAP3
NEK4 human kinase ARCHS4 coexpression	9/299	0.994816	0.999996	0	0	0.477204	0.00248017	SELP;GTF3C1;MED13;GRTP1;GP1BA;FAM208A;ACACA;SYNE2;MTOR
MAP3K12 human kinase ARCHS4 coexpression	9/299	0.994816	0.999996	0	0	0.477204	0.00248017	CYSLTR1;GDI1;SYT1;IQSEC3;FBXL18;PCSK7;SPACA6;HPCAL4;HINFP
MAP4K3 human kinase ARCHS4 coexpression	9/299	0.994816	0.999996	0	0	0.477204	0.00248017	MYO1B;MED13;FAM162B;CCDC6;BBS9;ADGRA3;NR1D2;FAM208A;ITGAV
MINK1 human kinase ARCHS4 coexpression	9/299	0.994816	0.999996	0	0	0.477204	0.00248017	GDI1;PITPNM1;RNPEPL1;CTDSP1;DGKQ;PIEZO1;MYH9;ULK1;WDTC1
OXSR1 human kinase ARCHS4 coexpression	9/299	0.994816	0.999996	0	0	0.477204	0.00248017	CAST;DIAPH1;FUBP3;ACTN1;MAPKAPK2;MFN2;MYH9;NOMO1;MTOR
KSR2 human kinase ARCHS4 coexpression	9/299	0.994816	0.999996	0	0	0.477204	0.00248017	NCOA1;MGAT4C;CYSLTR1;SYT1;MAST4;IDS;FBXO15;APBA1;DLGAP3
TGFBR1 human kinase ARCHS4 coexpression	9/299	0.994816	0.999996	0	0	0.477204	0.00248017	DYNC2H1;LRFN3;SBNO1;TRIM6;SEMA3A;TOR1AIP2;FAM208A;MID1;CNN3
EPHB3 human kinase ARCHS4 coexpression	9/299	0.994816	0.999996	0	0	0.477204	0.00248017	RHBDF1;PGLYRP4;ZEB1;IGSF3;CASKIN2;SDC1;AGRN;CTXN1;VGLL4
EIF2AK1 human kinase ARCHS4 coexpression	9/299	0.994816	0.999996	0	0	0.477204	0.00248017	RECQL4;SELP;DIAPH1;PIEZO1;MFN2;GP1BA;CLEC1B;NOMO1;FAM117A
EIF2AK4 human kinase ARCHS4 coexpression	9/299	0.994816	0.999996	0	0	0.477204	0.00248017	PUS3;FRMD6;MPG;MAPKAPK2;ISLR2;CDH24;IFT122;FSTL1;ACACA
NRBP2 human kinase ARCHS4 coexpression	9/299	0.994816	0.999996	0	0	0.477204	0.00248017	ALDH4A1;NFIX;GDI1;MYRF;ADGRB1;SDC3;IQSEC3;PPP2R5B;NGEF
STK36 human kinase ARCHS4 coexpression	9/299	0.994816	0.999996	0	0	0.477204	0.00248017	NDST2;SLC22A14;FLRT2;MAP2;CFAP70;DNAH5;DENND6B;ABCA13;HPCAL4
ULK3 human kinase ARCHS4 coexpression	9/299	0.994816	0.999996	0	0	0.477204	0.00248017	GSDMD;GDI1;UBA7;CTDSP1;DGKQ;ULK1;CPSF3L;ACSS1;SLC25A22
FASTK human kinase ARCHS4 coexpression	9/299	0.994816	0.999996	0	0	0.477204	0.00248017	PITPNM1;NAGLU;RNPEPL1;CTDSP1;MAPKAPK2;PIEZO1;MFN2;ULK1;WDTC1
BCKDK human kinase ARCHS4 coexpression	9/299	0.994816	0.999996	0	0	0.477204	0.00248017	JMJD4;LYPLA2;MPG;DDT;PRADC1;AP2S1;ZYX;MGAT1;MIF
ATR human kinase ARCHS4 coexpression	9/299	0.994816	0.999996	0	0	0.477204	0.00248017	LRFN3;DOCK11;SMCHD1;MED13;PTCHD1;DNAJC13;FAM208A;SYNE2;MED13L
PRKCI human kinase ARCHS4 coexpression	8/299	0.997978	0.999996	0	0	0.422349	0.000854964	MYO1B;IGSF3;FUBP3;CCDC6;L1TD1;ITGAV;F11R;ACACA
CHEK2 human kinase ARCHS4 coexpression	8/299	0.997978	0.999996	0	0	0.422349	0.000854964	FOXI3;L1TD1;NAE1;LCTL;MAGOHB;SNRPC;AASS;TSPAN10
MARK4 human kinase ARCHS4 coexpression	8/299	0.997978	0.999996	0	0	0.422349	0.000854964	GDI1;NCKAP5L;SDC3;PPP2R5B;ULK1;CTXN1;SCN1B;WDTC1
CDK10 human kinase ARCHS4 coexpression	8/299	0.997978	0.999996	0	0	0.422349	0.000854964	ATHL1;WIPF2;RASSF6;SEMA4C;SPAG4;PCSK7;TLR3;SLC12A9
CDK16 human kinase ARCHS4 coexpression	8/299	0.997978	0.999996	0	0	0.422349	0.000854964	RECQL4;GTF3C1;MTCH1;GDI1;CDC42EP1;MFN2;IPO4;NOMO1
CDK20 human kinase ARCHS4 coexpression	8/299	0.997978	0.999996	0	0	0.422349	0.000854964	SYT1;MAP2;RHBDD2;ELAVL4;STMN4;DENND6B;SRGAP3;HPCAL4
CLK4 human kinase ARCHS4 coexpression	8/299	0.997978	0.999996	0	0	0.422349	0.000854964	MAS1;DOCK11;CYSLTR1;ZFC3H1;FEM1C;MEFV;ASB18;NCK1
SRPK2 human kinase ARCHS4 coexpression	8/299	0.997978	0.999996	0	0	0.422349	0.000854964	IQCF4;SYT1;MAP2;CCDC136;HPCA;TULP4;IDS;HPCAL4
NEK10 human kinase ARCHS4 coexpression	8/299	0.997978	0.999996	0	0	0.422349	0.000854964	CDS1;DNAH1;DHRS9;CFAP70;DNAH5;SPAG1;DENND6B;ABCA13
NEK5 human kinase ARCHS4 coexpression	8/299	0.997978	0.999996	0	0	0.422349	0.000854964	MGAT4C;CYSLTR1;IFT22;FBXL18;PTH2R;SPACA6;ASB18;CCT6B
NEK8 human kinase ARCHS4 coexpression	8/299	0.997978	0.999996	0	0	0.422349	0.000854964	SULT1A1;FAM184B;MAST4;AMFR;DNMT3A;FBXL18;CYLC1;HINFP
MAP3K19 human kinase ARCHS4 coexpression	8/299	0.997978	0.999996	0	0	0.422349	0.000854964	CDS1;DNAH1;DHRS9;CFAP70;TMEM67;DNAH5;SPAG1;ABCA13
STK25 human kinase ARCHS4 coexpression	8/299	0.997978	0.999996	0	0	0.422349	0.000854964	ALDH4A1;GTF3C1;SMTN;MB;AXIN1;MFN2;NOMO1;SNTA1
TAOK2 human kinase ARCHS4 coexpression	8/299	0.997978	0.999996	0	0	0.422349	0.000854964	GTF3C1;PITPNM1;MAPKAPK2;PIEZO1;MYH9;ULK1;NOMO1;WDTC1
ACVR2B human kinase ARCHS4 coexpression	8/299	0.997978	0.999996	0	0	0.422349	0.000854964	NKAIN1;ZEB1;DNMT3A;L1TD1;ITGA6;NTPCR;ARID3B;AASS
BMPR1B human kinase ARCHS4 coexpression	8/299	0.997978	0.999996	0	0	0.422349	0.000854964	SULT1A1;MAS1;FAM184B;MAST4;WIPF2;MAFF;DNMT3A;HINFP
TESK1 human kinase ARCHS4 coexpression	8/299	0.997978	0.999996	0	0	0.422349	0.000854964	RNPEPL1;MROH5;FCGRT;CTDSP1;MAPKAPK2;MGAT1;ENG;WDTC1
FGFR2 human kinase ARCHS4 coexpression	8/299	0.997978	0.999996	0	0	0.422349	0.000854964	PTPRD;MYRF;CNP;ADGRA3;CNTN3;MID1;GLDN;AASS
ROR1 human kinase ARCHS4 coexpression	8/299	0.997978	0.999996	0	0	0.422349	0.000854964	PARD6A;FKBP1B;DNMT3A;L1TD1;ARID3B;F11R;SMPDL3B;AASS
AAK1 human kinase ARCHS4 coexpression	8/299	0.997978	0.999996	0	0	0.422349	0.000854964	CYSLTR1;SZT2;SYT1;IDS;FBXO15;PCSK7;ARHGAP26;LPP
AURKC human kinase ARCHS4 coexpression	8/299	0.997978	0.999996	0	0	0.422349	0.000854964	ARL4D;SLC22A14;SERTAD3;BCL2L10;PRPF38A;WEE2;FAM162B;FAM151A
CHUK human kinase ARCHS4 coexpression	8/299	0.997978	0.999996	0	0	0.422349	0.000854964	CAST;DIAPH1;MED13;PRKD3;DNAJC13;PARP9;MTOR;MED13L
STK32B human kinase ARCHS4 coexpression	8/299	0.997978	0.999996	0	0	0.422349	0.000854964	COL1A1;WEE2;MAML2;SDC3;CCR9;TNC;PLOD3;IL1RAP
TLK1 human kinase ARCHS4 coexpression	8/299	0.997978	0.999996	0	0	0.422349	0.000854964	PCMTD2;FAM184B;MED21;SETMAR;TOR1AIP2;L1TD1;NAE1;AASS
WNK4 human kinase ARCHS4 coexpression	8/299	0.997978	0.999996	0	0	0.422349	0.000854964	MAS1;SMTN;FBXO17;PLOD3;FBXL18;PCSK7;NOTUM;SPACA6
GRK4 human kinase ARCHS4 coexpression	7/299	0.999307	0.999996	0	0	0.367965	0.00025496	MGAT4C;MAS1;IFT22;FBXL18;SPACA6;CCT6B;HINFP
GRK7 human kinase ARCHS4 coexpression	7/299	0.999307	0.999996	0	0	0.367965	0.00025496	MAS1;HACE1;STOML1;RASGEF1B;SGK3;ASB18;HINFP
SGK3 human kinase ARCHS4 coexpression	7/299	0.999307	0.999996	0	0	0.367965	0.00025496	MGAT4C;MAS1;CYSLTR1;P2RX4;FBXO15;SCIMP;TSPAN10
HUNK human kinase ARCHS4 coexpression	7/299	0.999307	0.999996	0	0	0.367965	0.00025496	MGAT4C;MAS1;INSL6;PTCHD1;FBXO15;SRGAP3;SH2D6
MAPKAPK5 human kinase ARCHS4 coexpression	7/299	0.999307	0.999996	0	0	0.367965	0.00025496	MGAT4C;CYSLTR1;FBXL18;SGK3;PCSK7;SPACA6;HINFP
PRKD1 human kinase ARCHS4 coexpression	7/299	0.999307	0.999996	0	0	0.367965	0.00025496	NFIX;FOLH1;FAM13B;SPG7;JAM2;ACACA;SYTL2
PRKD3 human kinase ARCHS4 coexpression	7/299	0.999307	0.999996	0	0	0.367965	0.00025496	MED13;QPCT;COL5A2;RASSF8;DNAJC13;FAM208A;LBR
PSKH2 human kinase ARCHS4 coexpression	7/299	0.999307	0.999996	0	0	0.367965	0.00025496	MYOCD;DIAPH3;FANCL;COL5A2;ST8SIA4;TSPAN2;PTH2R
TSSK3 human kinase ARCHS4 coexpression	7/299	0.999307	0.999996	0	0	0.367965	0.00025496	IQCF4;MROH5;EQTN;CENPJ;CCDC136;ZFC3H1;CYLC1
CSNK1A1 human kinase ARCHS4 coexpression	7/299	0.999307	0.999996	0	0	0.367965	0.00025496	PCMTD2;EGR1;SBNO1;IL20RA;TULP4;TOR1AIP2;BCL10
CSNK1E human kinase ARCHS4 coexpression	7/299	0.999307	0.999996	0	0	0.367965	0.00025496	RECQL4;GTF3C1;GDI1;SDC3;MICALL1;CDC42EP1;CDH24
CSNK1G1 human kinase ARCHS4 coexpression	7/299	0.999307	0.999996	0	0	0.367965	0.00025496	SBNO1;MED13;TMOD3;TOR1AIP2;RNF111;EDA2R;MED13L
VRK1 human kinase ARCHS4 coexpression	7/299	0.999307	0.999996	0	0	0.367965	0.00025496	DIAPH3;FANCL;L1TD1;RPL22L1;NAE1;MAGOHB;SNRPC
MAPK15 human kinase ARCHS4 coexpression	7/299	0.999307	0.999996	0	0	0.367965	0.00025496	CDS1;DNAH1;DHRS9;CFAP70;DNAH5;DENND6B;ABCA13
MAPK7 human kinase ARCHS4 coexpression	7/299	0.999307	0.999996	0	0	0.367965	0.00025496	LILRA6;FAM184B;BSND;HTR2A;PARP9;ALDH8A1;WDR88
MOK human kinase ARCHS4 coexpression	7/299	0.999307	0.999996	0	0	0.367965	0.00025496	MGAT4C;IFT22;GDNF;CFAP70;DNAH5;ABCA13;PLPP2
PRPF4B human kinase ARCHS4 coexpression	7/299	0.999307	0.999996	0	0	0.367965	0.00025496	DOCK11;CREBBP;SMCHD1;POU1F1;ZFC3H1;SYNE2;MED13L
NEK1 human kinase ARCHS4 coexpression	7/299	0.999307	0.999996	0	0	0.367965	0.00025496	PCMTD2;INSL6;FSD1L;FAM172A;TMEM67;SETMAR;PIAS1
INSR human kinase ARCHS4 coexpression	7/299	0.999307	0.999996	0	0	0.367965	0.00025496	EGR1;SBNO1;FLT1;MPC2;TULP4;TOR1AIP2;BCL10
INSRR human kinase ARCHS4 coexpression	7/299	0.999307	0.999996	0	0	0.367965	0.00025496	ZFYVE27;FRMD7;ZKSCAN7;MROH5;CENPJ;CDH24;PIK3R6
CSNK2A2 human kinase ARCHS4 coexpression	7/299	0.999307	0.999996	0	0	0.367965	0.00025496	SBNO1;DIAPH3;DNMT3A;TOR1AIP2;L1TD1;NAE1;AASS
PEAK1 human kinase ARCHS4 coexpression	7/299	0.999307	0.999996	0	0	0.367965	0.00025496	MGAT4C;CYSLTR1;SZT2;FLRT2;FBXO15;PCSK7;LPP
SBK3 human kinase ARCHS4 coexpression	7/299	0.999307	0.999996	0	0	0.367965	0.00025496	USP35;ZC2HC1B;ZHX3;WEE2;MROH5;SRC;CCDC6
TLK2 human kinase ARCHS4 coexpression	7/299	0.999307	0.999996	0	0	0.367965	0.00025496	GTF3C1;CREBBP;SMCHD1;TRRAP;DNAJC13;MTOR;MED13L
TP53RK human kinase ARCHS4 coexpression	7/299	0.999307	0.999996	0	0	0.367965	0.00025496	DYNC2H1;FSD1L;COL24A1;MGST3;SETMAR;FBXO15;MIF
WNK2 human kinase ARCHS4 coexpression	7/299	0.999307	0.999996	0	0	0.367965	0.00025496	NFIX;GDI1;IQSEC3;ULK1;DLGAP3;SCN1B;NGEF
ADCK1 human kinase ARCHS4 coexpression	7/299	0.999307	0.999996	0	0	0.367965	0.00025496	MGAT4C;QPCT;SDHAF4;PLD6;SPACA6;ASB18;TMEM14C
PRKDC human kinase ARCHS4 coexpression	7/299	0.999307	0.999996	0	0	0.367965	0.00025496	RECQL4;GTF3C1;DYNC1H1;TRRAP;IPO4;ACACA;MTOR
PDPK2P human kinase ARCHS4 coexpression	6/299	0.999795	0.999996	0	0	0.314044	6.45378e-05	CREBBP;TRRAP;OGFOD2;SSPN;RNF186;MED13L
DCLK3 human kinase ARCHS4 coexpression	6/299	0.999795	0.999996	0	0	0.314044	6.45378e-05	PUS3;P2RX4;HPSE2;PTCHD1;FRMD7;PDE1B
MYLK3 human kinase ARCHS4 coexpression	6/299	0.999795	0.999996	0	0	0.314044	6.45378e-05	MGAT4C;PARP11;CYSLTR1;SZT2;FLRT2;FBXO15
STK33 human kinase ARCHS4 coexpression	6/299	0.999795	0.999996	0	0	0.314044	6.45378e-05	MGAT4C;CYSLTR1;SZT2;MPP4;CFAP70;FBXO15
CSNK1G3 human kinase ARCHS4 coexpression	6/299	0.999795	0.999996	0	0	0.314044	6.45378e-05	SBNO1;FAM172A;MED21;FAM208A;NAE1;CNN3
CDK7 human kinase ARCHS4 coexpression	6/299	0.999795	0.999996	0	0	0.314044	6.45378e-05	BCL2L10;WEE2;L1TD1;NAE1;SNRPC;RSL24D1
MAPK9 human kinase ARCHS4 coexpression	6/299	0.999795	0.999996	0	0	0.314044	6.45378e-05	GGA1;DYNC1H1;NDUFS7;ID1;RASSF8;TSPAN10
NEK3 human kinase ARCHS4 coexpression	6/299	0.999795	0.999996	0	0	0.314044	6.45378e-05	PTCHD1;FAM184B;FANCL;MED21;MUM1;NAE1
MAP3K15 human kinase ARCHS4 coexpression	6/299	0.999795	0.999996	0	0	0.314044	6.45378e-05	PCMTD2;MAS1;NOXRED1;SH2D6;ASB18;VGLL4
MYO3A human kinase ARCHS4 coexpression	6/299	0.999795	0.999996	0	0	0.314044	6.45378e-05	EGR4;QPCT;KCNMB2;CAGE1;SMIM6;SSTR3
ACVR2A human kinase ARCHS4 coexpression	6/299	0.999795	0.999996	0	0	0.314044	6.45378e-05	SBNO1;FAM172A;MAP2;RASGEF1B;ELAVL4;TULP4
ANKK1 human kinase ARCHS4 coexpression	6/299	0.999795	0.999996	0	0	0.314044	6.45378e-05	DNAH1;DHRS9;CFAP70;DNAH5;DENND6B;ABCA13
EPHA10 human kinase ARCHS4 coexpression	6/299	0.999795	0.999996	0	0	0.314044	6.45378e-05	CTR9;ISLR2;FBXL18;STMN4;SH2D6;ASB18
FER human kinase ARCHS4 coexpression	6/299	0.999795	0.999996	0	0	0.314044	6.45378e-05	INSL6;CYSLTR1;SZT2;FLRT2;MAP2;FBXO15
PAN3 human kinase ARCHS4 coexpression	6/299	0.999795	0.999996	0	0	0.314044	6.45378e-05	MAS1;SCYL3;DNMT3A;TOR1AIP2;BCL10;CD69
PDIK1L human kinase ARCHS4 coexpression	6/299	0.999795	0.999996	0	0	0.314044	6.45378e-05	ZEB1;FSD1L;MAP2;SORBS2;PCDHB3;SEL1L3
PIK3R4 human kinase ARCHS4 coexpression	6/299	0.999795	0.999996	0	0	0.314044	6.45378e-05	GTF3C1;MED13;ADGRA3;DNAJC13;ACACA;MTOR
POMK human kinase ARCHS4 coexpression	6/299	0.999795	0.999996	0	0	0.314044	6.45378e-05	MGAT4C;CCDC142;TULP4;TOR1AIP2;TRPV1;SPACA6
SCYL3 human kinase ARCHS4 coexpression	6/299	0.999795	0.999996	0	0	0.314044	6.45378e-05	SULT1A1;FAM184B;MAST4;RASGEF1B;DNMT3A;BACH2
SGK494 human kinase ARCHS4 coexpression	6/299	0.999795	0.999996	0	0	0.314044	6.45378e-05	SULT1A1;MAS1;FAM184B;MAST4;DNMT3A;HINFP
ADCK2 human kinase ARCHS4 coexpression	6/299	0.999795	0.999996	0	0	0.314044	6.45378e-05	RNPEPL1;DGKQ;MAPKAPK2;AXIN1;PRR22;PI4K2A
RIOK1 human kinase ARCHS4 coexpression	6/299	0.999795	0.999996	0	0	0.314044	6.45378e-05	BCL2L10;WEE2;DLG3;SPAG1;NAE1;MAGOHB
CDC42BPA human kinase ARCHS4 coexpression	5/299	0.999947	0.999996	0	0	0.260583	1.38477e-05	AXL;LUM;TULP4;TOR1AIP2;EDIL3
LATS1 human kinase ARCHS4 coexpression	5/299	0.999947	0.999996	0	0	0.260583	1.38477e-05	SEC24B;MED13;ZFC3H1;SYNE2;MED13L
MAST4 human kinase ARCHS4 coexpression	5/299	0.999947	0.999996	0	0	0.260583	1.38477e-05	MAS1;SCYL3;TRAF3IP2;FAM184B;AMFR
PKN3 human kinase ARCHS4 coexpression	5/299	0.999947	0.999996	0	0	0.260583	1.38477e-05	GTF3C1;CDKN2A;AXIN1;PIEZO1;IPO4
CSNK1A1L human kinase ARCHS4 coexpression	5/299	0.999947	0.999996	0	0	0.260583	1.38477e-05	SMCHD1;NAMPT;TLR8;PLXNC1;MEFV
CDKL1 human kinase ARCHS4 coexpression	5/299	0.999947	0.999996	0	0	0.260583	1.38477e-05	SULT1A1;MAS1;SDC3;BCL10;HINFP
CLK3 human kinase ARCHS4 coexpression	5/299	0.999947	0.999996	0	0	0.260583	1.38477e-05	SZT2;IQCF4;MROH5;CENPJ;ZFC3H1
MAPK6 human kinase ARCHS4 coexpression	5/299	0.999947	0.999996	0	0	0.260583	1.38477e-05	SQLE;MED13;L1TD1;NAE1;ACACA
STK26 human kinase ARCHS4 coexpression	5/299	0.999947	0.999996	0	0	0.260583	1.38477e-05	L1TD1;NAE1;ARID3B;RSL24D1;LBR
STK3 human kinase ARCHS4 coexpression	5/299	0.999947	0.999996	0	0	0.260583	1.38477e-05	CYSLTR1;SZT2;FBXO15;SYT15;SGK3
EPHA8 human kinase ARCHS4 coexpression	5/299	0.999947	0.999996	0	0	0.260583	1.38477e-05	SLC22A14;ISLR2;NTPCR;ARID3B;CTXN1
CDC7 human kinase ARCHS4 coexpression	5/299	0.999947	0.999996	0	0	0.260583	1.38477e-05	DIAPH3;FANCL;L1TD1;NAE1;AASS
GSG2 human kinase ARCHS4 coexpression	5/299	0.999947	0.999996	0	0	0.260583	1.38477e-05	RECQL4;GTF3C1;TRRAP;IPO4;MTOR
SBK2 human kinase ARCHS4 coexpression	5/299	0.999947	0.999996	0	0	0.260583	1.38477e-05	IQCF4;ZCCHC5;MROH5;CCDC136;INPP5K
STK32C human kinase ARCHS4 coexpression	5/299	0.999947	0.999996	0	0	0.260583	1.38477e-05	IQCF4;ZKSCAN7;MROH5;HAUS7;NAAA
STKLD1 human kinase ARCHS4 coexpression	5/299	0.999947	0.999996	0	0	0.260583	1.38477e-05	MAS1;PLAC8L1;SH2D6;ASB18;TSPAN10
TBCK human kinase ARCHS4 coexpression	5/299	0.999947	0.999996	0	0	0.260583	1.38477e-05	INSL6;CYSLTR1;SZT2;MAP2;FBXO15
TBK1 human kinase ARCHS4 coexpression	5/299	0.999947	0.999996	0	0	0.260583	1.38477e-05	FAM184B;IL15;MED21;BCL10;NAE1
WEE1 human kinase ARCHS4 coexpression	5/299	0.999947	0.999996	0	0	0.260583	1.38477e-05	ARHGAP42;DIAPH3;REV1;TOR1AIP2;ADGRA3
PDK1 human kinase ARCHS4 coexpression	5/299	0.999947	0.999996	0	0	0.260583	1.38477e-05	SBNO1;MYOCD;FBXO15;BCL10;PCDHB3
RIOK2 human kinase ARCHS4 coexpression	5/299	0.999947	0.999996	0	0	0.260583	1.38477e-05	PMPCB;L1TD1;NAE1;MAGOHB;PTRHD1
CHEK1 human kinase ARCHS4 coexpression	4/299	0.999986	0.999996	0	0	0.207577	2.82498e-06	DIAPH3;L1TD1;NAE1;SNRPC
TSSK1B human kinase ARCHS4 coexpression	4/299	0.999986	0.999996	0	0	0.207577	2.82498e-06	IQCF4;MROH5;CENPJ;CCDC136
TSSK2 human kinase ARCHS4 coexpression	4/299	0.999986	0.999996	0	0	0.207577	2.82498e-06	IQCF4;MROH5;CENPJ;CCDC136
TSSK6 human kinase ARCHS4 coexpression	4/299	0.999986	0.999996	0	0	0.207577	2.82498e-06	IQCF4;MROH5;CENPJ;CCDC136
CDK11A human kinase ARCHS4 coexpression	4/299	0.999986	0.999996	0	0	0.207577	2.82498e-06	IQCF4;MROH5;CENPJ;CCDC136
CDK2 human kinase ARCHS4 coexpression	4/299	0.999986	0.999996	0	0	0.207577	2.82498e-06	RECQL4;PLOD3;IPO4;NOMO1
CDK8 human kinase ARCHS4 coexpression	4/299	0.999986	0.999996	0	0	0.207577	2.82498e-06	METTL24;CTR9;KMO;ACACA
DYRK4 human kinase ARCHS4 coexpression	4/299	0.999986	0.999996	0	0	0.207577	2.82498e-06	IQCF4;MROH5;CENPJ;F2RL2
SRPK1 human kinase ARCHS4 coexpression	4/299	0.999986	0.999996	0	0	0.207577	2.82498e-06	RECQL4;DIAPH3;LBR;IPO4
NEK2 human kinase ARCHS4 coexpression	4/299	0.999986	0.999996	0	0	0.207577	2.82498e-06	SBNO1;DIAPH3;RTKN2;LBR
MYO3B human kinase ARCHS4 coexpression	4/299	0.999986	0.999996	0	0	0.207577	2.82498e-06	SULT1A1;MGAT4C;MAS1;HINFP
BMPR1A human kinase ARCHS4 coexpression	4/299	0.999986	0.999996	0	0	0.207577	2.82498e-06	ARHGAP42;TOR1AIP2;L1TD1;AASS
FRK human kinase ARCHS4 coexpression	4/299	0.999986	0.999996	0	0	0.207577	2.82498e-06	MGAT4C;CYSLTR1;SZT2;FBXO15
CSNK2A1 human kinase ARCHS4 coexpression	4/299	0.999986	0.999996	0	0	0.207577	2.82498e-06	SQLE;FUBP3;L1TD1;AASS
STK31 human kinase ARCHS4 coexpression	4/299	0.999986	0.999996	0	0	0.207577	2.82498e-06	INSL6;KLRK1;SETMAR;FBXO15
TEX14 human kinase ARCHS4 coexpression	4/299	0.999986	0.999996	0	0	0.207577	2.82498e-06	IQCF4;MROH5;CENPJ;FBXO15
TTK human kinase ARCHS4 coexpression	4/299	0.999986	0.999996	0	0	0.207577	2.82498e-06	DIAPH3;L1TD1;NAE1;LBR
ULK4 human kinase ARCHS4 coexpression	4/299	0.999986	0.999996	0	0	0.207577	2.82498e-06	IQCF4;TMEM67;CENPJ;CCDC136
VRK3 human kinase ARCHS4 coexpression	3/299	0.999995	0.999996	0	0	0.15502	8.43032e-07	SULT1A1;IQCF4;CCDC136
CDK1 human kinase ARCHS4 coexpression	3/299	0.999995	0.999996	0	0	0.15502	8.43032e-07	DIAPH3;NAE1;LBR
CDK4 human kinase ARCHS4 coexpression	3/299	0.999995	0.999996	0	0	0.15502	8.43032e-07	RECQL4;AP2S1;IPO4
CDKL3 human kinase ARCHS4 coexpression	3/299	0.999995	0.999996	0	0	0.15502	8.43032e-07	INSL6;FBXO15;ASB18
PBK human kinase ARCHS4 coexpression	3/299	0.999995	0.999996	0	0	0.15502	8.43032e-07	DIAPH3;DARS2;LBR
AURKA human kinase ARCHS4 coexpression	3/299	0.999995	0.999996	0	0	0.15502	8.43032e-07	BCL2L10;DIAPH3;WEE2
BUB1B human kinase ARCHS4 coexpression	3/299	0.999995	0.999996	0	0	0.15502	8.43032e-07	DIAPH3;L1TD1;LBR
NRBP1 human kinase ARCHS4 coexpression	3/299	0.999995	0.999996	0	0	0.15502	8.43032e-07	IQCF4;MROH5;CENPJ
PKMYT1 human kinase ARCHS4 coexpression	3/299	0.999995	0.999996	0	0	0.15502	8.43032e-07	PIEZO1;PRR22;IPO4
PLK1 human kinase ARCHS4 coexpression	3/299	0.999995	0.999996	0	0	0.15502	8.43032e-07	RECQL4;DIAPH3;IPO4
MAP3K7 human kinase ARCHS4 coexpression	2/299	0.999996	0.999996	0	0	0.102908	4.29835e-07	FUBP3;DARS2
TAOK3 human kinase ARCHS4 coexpression	2/299	0.999996	0.999996	0	0	0.102908	4.29835e-07	ACAP1;MAML2
AURKB human kinase ARCHS4 coexpression	2/299	0.999996	0.999996	0	0	0.102908	4.29835e-07	DIAPH3;SNRPC
BUB1 human kinase ARCHS4 coexpression	2/299	0.999996	0.999996	0	0	0.102908	4.29835e-07	DIAPH3;LBR
PLK4 human kinase ARCHS4 coexpression	2/299	0.999996	0.999996	0	0	0.102908	4.29835e-07	DIAPH3;LBR
MASTL human kinase ARCHS4 coexpression	1/299	0.999996	0.999996	0	0	0.0512362	2.07385e-07	DIAPH3
MELK human kinase ARCHS4 coexpression	1/299	0.999996	0.999996	0	0	0.0512362	2.07385e-07	DIAPH3

## Sheet: ARCHS4 Kinases Coexp_17H
Term	Overlap	P-value	Adjusted P-value	Old P-value	Old Adjusted P-value	Odds Ratio	Combined Score	Genes
MAP3K8 human kinase ARCHS4 coexpression	35/299	6.03058e-07	0.00014986	0	0	2.76629	39.6167	CSRNP1;TNFAIP6;CD80;GPR84;CXCL3;GPR132;ZFP36;CLEC7A;PSTPIP2;PDE4B;ITGAX;SLAMF7;OLR1;PTK2B;LGALS9;STAT5A;PLK3;DUSP5;DUSP2;SERPINB2;SP110;TNFRSF1B;PNRC1;FOSL2;NR4A2;IL1A;IL6;ZNFX1;NR4A3;TNIP1;IL1B;BHLHE40;IRF8;SIGLEC1;HCST
IRAK2 human kinase ARCHS4 coexpression	35/299	6.03058e-07	0.00014986	0	0	2.76629	39.6167	CSRNP1;TNFAIP6;CD80;CXCL1;GPR84;CXCL3;LITAF;GPR132;RAB20;GM2A;PSTPIP2;ITGAX;SLAMF7;OLR1;UPP1;PLK3;DUSP5;DUSP2;SERPINB2;SGTB;ACSL1;TNFSF15;TNFRSF1B;FOSL2;IL1A;IL6;ZNFX1;TNIP1;IL1B;PPIF;PLEKHM2;SIGLEC1;FOLR2;NFE2L2;B4GALT5
PIM3 human kinase ARCHS4 coexpression	30/299	7.44694e-05	0.00925283	0	0	2.31357	21.9908	CSRNP1;CRTC2;DOT1L;DTX2;GPR84;CXCL3;ELK1;LITAF;RELA;GPR132;RAB20;ITGAX;SLAMF7;LGALS9;ZBTB7B;STAT5A;PLK3;DUSP5;DUSP2;SERPINB2;REXO1;RHOG;TNFRSF1B;FOSL2;TNIP1;IL1B;PPIF;PLEKHM2;SIGLEC1;B4GALT5
PLK3 human kinase ARCHS4 coexpression	30/299	7.44694e-05	0.00925283	0	0	2.31357	21.9908	CSRNP1;CRTC2;DOT1L;GPR84;CXCL3;RELA;GPR132;ZFP36;RAB20;CLEC7A;ITGAX;SLAMF7;OLR1;UPP1;ARSA;DUSP5;DUSP2;SERPINB2;ARRDC2;RHOG;TNFRSF1B;FOSL2;IL1A;ZNFX1;TNIP1;IL1B;PPIF;PLEKHM2;SIGLEC1;FOLR2
SRC human kinase ARCHS4 coexpression	26/299	0.0018548	0.184367	0	0	1.96661	12.37	TNFAIP6;CD80;DOT1L;DTX2;GPR84;CXCL3;GPR132;RAB20;GM2A;SLAMF7;OLR1;LGALS9;DUSP5;SERPINB2;NR1H3;TNFRSF1B;FOSL2;IL1A;MMP14;TNIP1;IL1B;PPIF;PLEKHM2;SIGLEC1;FOLR2;B4GALT5
DYRK3 human kinase ARCHS4 coexpression	25/299	0.00376571	0.267365	0	0	1.88191	10.5045	TMEM63B;DOT1L;RASL11A;CXCL3;DUSP14;SESN2;SLAMF7;PRAME;ITGAV;DUSP5;SERPINB2;GALNT2;KLHL21;RASSF8;SLC30A1;GEM;MMP14;IL6;TNIP1;RANBP10;TRIB3;PTX3;FOLR2;TRIM10;OSBP2
RIPK2 human kinase ARCHS4 coexpression	25/299	0.00376571	0.267365	0	0	1.88191	10.5045	CSRNP1;TNFAIP6;CD80;CXCL1;GPR84;CXCL3;GPR132;RAB20;PSTPIP2;PDE4B;SLAMF7;FOPNL;LGALS9;PLK3;DUSP5;SERPINB2;OSGIN2;FOSL2;IL1A;IL6;ZNFX1;TNIP1;IL1B;PPIF;SIGLEC1
STK17A human kinase ARCHS4 coexpression	24/299	0.00734486	0.456299	0	0	1.79799	8.83488	SUN2;DUSP2;CRTC2;PLEKHF1;SP110;ARRDC2;PYHIN1;DCUN1D4;TCF7;LSP1;TNFRSF1B;LITAF;RELA;DUSP7;ZNFX1;BIN2;SCML4;TNIP1;PTK2B;CD37;EMB;IL7R;GPSM3;JAK1
SIK1 human kinase ARCHS4 coexpression	23/299	0.0137498	0.759295	0	0	1.71486	7.35114	EIF4A2;PPP1R26;CSRNP1;DUSP5;DUSP2;CRTAP;TIPARP;GALNT2;SETD1A;IRS2;SLC30A1;SMAD6;FOSL2;NR4A2;ZFP36;GPRC5A;NR4A3;BHLHE40;OLR1;TNS4;MEF2D;OSBP2;BCL9L
ABL2 human kinase ARCHS4 coexpression	22/299	0.0246818	0.999996	0	0	1.6325	6.04302	SERPINB2;TNFSF15;RASSF8;CXCL1;FOXK1;CXCL3;GEM;CAMSAP1;FOSL2;FOSL1;SPOCD1;DCSTAMP;PROCR;MMP14;CD109;RAB12;FAM198B;OLR1;ITGAV;PTX3;PHLDA1;LRP12
RPS6KA2 human kinase ARCHS4 coexpression	21/299	0.0424447	0.999996	0	0	1.55091	4.90019	SRPX;PHLDB1;CRTAP;ATN1;ATP2B4;FAM219A;FBLN2;CYTH3;MMP14;CCDC80;RUSC2;RRAS;FAM198B;CDH11;PLEKHM2;ITGAV;PTX3;FAM65A;SYNPO;PRKACA;PLPP3
SGK1 human kinase ARCHS4 coexpression	21/299	0.0424447	0.999996	0	0	1.55091	4.90019	CSRNP1;EGR2;TIPARP;SLC30A1;SMAD6;FOSL2;NR4A2;DCSTAMP;ZFP36;NR4A3;RAB20;GM2A;CLEC7A;CD109;BHLHE40;PPIF;ITGAX;OLR1;PLEKHM2;KCTD12;NFE2L2
TRIB1 human kinase ARCHS4 coexpression	21/299	0.0424447	0.999996	0	0	1.55091	4.90019	ERRFI1;PLK3;CSRNP1;DUSP5;MAML1;TIPARP;IRS2;SLC30A1;SIPA1L3;RELA;FOSL2;NR4A2;ZFP36;NR4A3;RAB20;BHLHE40;PPIF;PDE4B;ZBTB7B;MEF2D;B4GALT5
MAP2K7 human kinase ARCHS4 coexpression	21/299	0.0424447	0.999996	0	0	1.55091	4.90019	SUN2;CRTC2;RNF44;SF3A2;REXO1;ARRDC2;SETD1A;DOT1L;ATN1;UBALD1;CENPB;RELA;CHERP;FBRSL1;PLEKHM2;ANKRD52;PRKACA;ZBTB7B;MEF2D;PRR14;BCL9L
DDR2 human kinase ARCHS4 coexpression	21/299	0.0424447	0.999996	0	0	1.55091	4.90019	SRPX;PHLDB1;CRTAP;NNMT;USP53;TNC;ATP2B4;RASSF8;FBLN2;CYTH3;TBX15;MMP14;FGF7;CCDC80;RRAS;CD109;CDH11;MSRB3;ITGAV;PTX3;PLPP3
TIE1 human kinase ARCHS4 coexpression	21/299	0.0424447	0.999996	0	0	1.55091	4.90019	MLXIP;SRPX;BMPR2;FLT1;ANGPT2;STARD8;FAM69B;NOD1;PALD1;CLDN5;PROCR;MMP14;SNRK;FAM198B;ANKRD1;CPNE2;FAM65A;KCTD12;FAT4;SYNPO;TGM2
ULK1 human kinase ARCHS4 coexpression	21/299	0.0424447	0.999996	0	0	1.55091	4.90019	SUN2;PHC2;RNF44;SF3A2;REXO1;MAML1;WBP2;SETD1A;ATN1;UBALD1;CENPB;CHERP;ATG16L2;FBRSL1;PLEKHM2;ANKRD52;PRKACA;ZBTB7B;RALGDS;MEF2D;BCL9L
CAMK1D human kinase ARCHS4 coexpression	20/299	0.0698649	0.999996	0	0	1.47008	3.91217	PAQR8;ARNT2;ATP8A2;WBP2;ADAM22;GPR37L1;TUBB4A;OLFM1;PEX5L;NFASC;RIMS3;SYNJ1;DNAJC6;MCF2L;CASKIN1;PSD3;IDS;PTK2B;MAPRE3;CACNG3
CSNK1D human kinase ARCHS4 coexpression	20/299	0.0698649	0.999996	0	0	1.47008	3.91217	SUN2;PHC2;CRTC2;RNF44;SF3A2;REXO1;MAML1;SETD1A;ATN1;UBALD1;CENPB;RELA;CHERP;FBRSL1;PLEKHM2;ANKRD52;PRKACA;ZBTB7B;RALGDS;BCL9L
MAP2K4 human kinase ARCHS4 coexpression	20/299	0.0698649	0.999996	0	0	1.47008	3.91217	ARNT2;ATP8A2;LMO4;IGIP;ADAM22;TUBB4A;GABRG2;OLFM1;PEX5L;RAP2A;RIMS3;SYNJ1;KIF5C;DNAJC6;CASKIN1;PSD3;IDS;MAPRE3;NACAD;CACNG3
MERTK human kinase ARCHS4 coexpression	20/299	0.0698649	0.999996	0	0	1.47008	3.91217	PID1;NR1H3;CACNA2D4;GPR84;CXCL3;PALD1;AGT;PLD2;C3;MMP14;RAB20;GM2A;FAM198B;OLR1;PLEKHM2;LGALS9;KCTD12;SIGLEC1;FOLR2;PLTP
PDGFRA human kinase ARCHS4 coexpression	20/299	0.0698649	0.999996	0	0	1.47008	3.91217	RERGL;SRPX;PHLDB1;CRTAP;BMPR2;USP53;SDC3;TNC;ATP2B4;RASSF8;FBLN2;RAP2A;MMP14;FGF7;CCDC80;CD109;CDH11;PTX3;FAT4;PLPP3
ERN1 human kinase ARCHS4 coexpression	20/299	0.0698649	0.999996	0	0	1.47008	3.91217	SUN2;TMEM63A;SP110;DUSP1;LSP1;TNFRSF1B;LITAF;FOSL2;ZFP36;ATG16L2;CLEC7A;ELF4;CHST15;DPEP2;ITGAX;PTK2B;ZBTB7B;IL7R;GPSM3;JAK1
KALRN human kinase ARCHS4 coexpression	19/299	0.109987	0.999996	0	0	1.39	3.06827	ARNT2;ATP8A2;CDKL5;ADAM22;AP3B2;CACNA1E;OLFM1;PEX5L;NFASC;RIMS3;SYNJ1;KIF5C;DNAJC6;MCF2L;CASKIN1;PSD3;IDS;MAPRE3;CACNG3
MARK4 human kinase ARCHS4 coexpression	19/299	0.109987	0.999996	0	0	1.39	3.06827	LINGO1;PHC2;REXO1;KCNC1;SDC3;ATN1;FAM219A;CENPB;RIMS3;RUSC2;KIF5C;CASKIN1;FBRSL1;PLEKHM2;MAPRE3;NACAD;FAM65A;PRKACA;RALGDS
SIK3 human kinase ARCHS4 coexpression	19/299	0.109987	0.999996	0	0	1.39	3.06827	NCOA1;SUN2;TMEM63A;REXO1;TTYH2;WBP2;ARRDC2;ADAM22;TUBB4A;DNAJC6;CHST15;IDS;PLEKHM2;PTK2B;HIVEP2;PRKACA;RALGDS;MEF2D;JAK1
GSK3A human kinase ARCHS4 coexpression	19/299	0.109987	0.999996	0	0	1.39	3.06827	PHC2;CRTC2;RNF44;SF3A2;REXO1;WBP2;SETD1A;ATN1;UBALD1;FAM219A;ELK1;CENPB;CHERP;FBRSL1;PLEKHM2;ANKRD52;PRKACA;ZBTB7B;RALGDS
MAPK13 human kinase ARCHS4 coexpression	19/299	0.109987	0.999996	0	0	1.39	3.06827	FCGBP;DTX2;GPR84;TNFRSF1B;LITAF;RAB20;GM2A;TNIP1;CLEC7A;CHST15;ITGAX;LGALS9;SIGLEC1;ZBTB7B;MXD1;FOLR2;MISP;S100A11;GPSM3
MAP2K3 human kinase ARCHS4 coexpression	19/299	0.109987	0.999996	0	0	1.39	3.06827	ALAS2;SERPINB2;WBP2;ARRDC2;RHOG;GPR84;LSP1;CXCL3;TNFRSF1B;LITAF;FOSL2;TNIP1;PPIF;ITGAX;PLEKHM2;LGALS9;ZBTB7B;FOLR2;GPSM3
ACVR1C human kinase ARCHS4 coexpression	19/299	0.109987	0.999996	0	0	1.39	3.06827	NCKAP1;EGR1;INO80D;PTPRN;IGIP;AQP7;C2CD4A;ZDHHC2;ELL2;GABRG2;SLC7A2;PER2;DNAJC6;GPD1;IDS;FAM76A;KCTD12;PDE8A;WNT4
RIPK1 human kinase ARCHS4 coexpression	19/299	0.109987	0.999996	0	0	1.39	3.06827	ARSA;SUN2;ACSL1;TNFRSF1B;LITAF;IFIT3;RELA;FOSL2;GPR132;ZNFX1;CHST15;SLAMF7;PLEKHM2;LGALS9;SIGLEC1;ZBTB7B;GPSM3;JAK1;B4GALT5
DDR1 human kinase ARCHS4 coexpression	19/299	0.109987	0.999996	0	0	1.39	3.06827	PPP1R26;MARCKSL1;RTKN;TMEM63B;SDC3;ATN1;ARHGAP39;FAM219A;ELFN2;CENPB;HID1;TPPP3;MUC1;VANGL2;EFS;EFHD1;RALGDS;EPHB3;BCL9L
PRKCG human kinase ARCHS4 coexpression	18/299	0.165498	0.999996	0	0	1.31066	2.3576	ARNT2;LINGO1;ATP6V1G2;KCNC1;ADAM22;TUBB4A;GABRG2;CACNA1G;OLFM1;RIMS3;KIF5C;DNAJC6;MCF2L;CASKIN1;PSD3;IDS;MAPRE3;CACNG3
BRSK2 human kinase ARCHS4 coexpression	18/299	0.165498	0.999996	0	0	1.31066	2.3576	ARNT2;LINGO1;ATP6V1G2;KCNC1;ADAM22;ATN1;FAM219A;TUBB4A;OLFM1;NFASC;RIMS3;KIF5C;DNAJC6;MCF2L;CASKIN1;PSD3;MAPRE3;NACAD
DAPK1 human kinase ARCHS4 coexpression	18/299	0.165498	0.999996	0	0	1.31066	2.3576	STAT5A;PID1;CD80;NR1H3;DNAJB14;GPR84;CXCL3;ATP2C1;RAB20;GM2A;TNIP1;SLAMF7;OLR1;PLEKHM2;LGALS9;SIGLEC1;FOLR2;B4GALT5
MAPKAPK2 human kinase ARCHS4 coexpression	18/299	0.165498	0.999996	0	0	1.31066	2.3576	CSRNP1;SUN2;PHC2;CRTC2;REXO1;DOT1L;TNFRSF1B;CENPB;RELA;FOSL2;TNIP1;PPIF;PLEKHM2;LGALS9;PRKACA;ZBTB7B;MEF2D;B4GALT5
CDK14 human kinase ARCHS4 coexpression	18/299	0.165498	0.999996	0	0	1.31066	2.3576	ARNT2;BMPR2;ADAM22;FAM219A;TUBB4A;GABRG2;RHOBTB2;OLFM1;PEX5L;RAP2A;RIMS3;RUSC2;SYNJ1;KIF5C;DNAJC6;PSD3;IDS;MAPRE3
CDK18 human kinase ARCHS4 coexpression	18/299	0.165498	0.999996	0	0	1.31066	2.3576	PHLDB1;RTKN;TTYH2;WBP2;ATN1;FAM219A;GPR37L1;TUBB4A;NFASC;RIMS3;DNAJC6;MCF2L;CASKIN1;PLEKHM2;EFHD1;MAPRE3;RALGDS;BCAS1
MAP3K9 human kinase ARCHS4 coexpression	18/299	0.165498	0.999996	0	0	1.31066	2.3576	ARNT2;LINGO1;KCNC1;ADAM22;TUBB4A;OLFM1;PEX5L;UCHL1;NFASC;RIMS3;KIF5C;DNAJC6;MCF2L;CASKIN1;PSD3;IDS;MAPRE3;NACAD
MAP4K4 human kinase ARCHS4 coexpression	18/299	0.165498	0.999996	0	0	1.31066	2.3576	ARNT2;PHC2;PHLDB1;MARCKSL1;SDC3;ATN1;ATP2B4;FAM219A;CAMSAP1;RAP2A;MMP14;NFASC;VANGL2;RALGAPB;KIF5C;NACAD;RALGDS;B4GALT5
STRADA human kinase ARCHS4 coexpression	18/299	0.165498	0.999996	0	0	1.31066	2.3576	STAT5A;ARSA;SUN2;CRTC2;RNF44;SF3A2;PLEKHF1;RHOG;LSP1;TNFRSF1B;ATG16L2;PSTPIP2;GFRAL;DPEP2;PTK2B;CD37;LGALS9;GPSM3
TNIK human kinase ARCHS4 coexpression	18/299	0.165498	0.999996	0	0	1.31066	2.3576	NCOA1;ARNT2;MARCKSL1;SDC3;ADAM22;FAM219A;SIPA1L2;CACNA1E;CAMSAP1;RAP2A;NFASC;VANGL2;SYNJ1;KIF5C;STK36;DNAJC6;IDS;HIVEP2
AATK human kinase ARCHS4 coexpression	18/299	0.165498	0.999996	0	0	1.31066	2.3576	ARNT2;TTYH2;KCNC1;WBP2;FAM219A;TUBB4A;OLFM1;RIMS3;DNAJC6;MCF2L;CASKIN1;IDS;PLEKHM2;EFHD1;MAPRE3;RALGDS;CBLN3;BCAS1
CAMKK2 human kinase ARCHS4 coexpression	18/299	0.165498	0.999996	0	0	1.31066	2.3576	ATP6V1G2;KCNC1;WBP2;ADAM22;ATN1;TUBB4A;OLFM1;RIMS3;DNAJC6;MCF2L;CASKIN1;PSD3;IDS;PLEKHM2;PTK2B;MAPRE3;CACNG3;CBLN3
ALPK2 human kinase ARCHS4 coexpression	18/299	0.165498	0.999996	0	0	1.31066	2.3576	USP53;PGAM2;ATP2B4;AMPD1;SIPA1L2;FBLN2;MYL4;TBX15;JPH2;CCDC80;CDH11;ANKRD1;MSRB3;CAPN3;ITGAV;SCN4A;SCN5A;SYNPO
AKT3 human kinase ARCHS4 coexpression	17/299	0.237916	0.999996	0	0	1.23204	1.76901	ARNT2;ATP6V1G2;ATP8A2;CDKL5;BMPR2;ADAM22;CACNA1E;PEX5L;RAP2A;NFASC;RIMS3;KIF5C;DNAJC6;MCF2L;PSD3;IDS;FAT4
MAST1 human kinase ARCHS4 coexpression	17/299	0.237916	0.999996	0	0	1.23204	1.76901	ARNT2;LINGO1;ATP6V1G2;FAM219A;AP3B2;TUBB4A;TMEM145;OLFM1;NFASC;RIMS3;RUSC2;KIF5C;DNAJC6;MCF2L;CASKIN1;MAPRE3;NACAD
PRKCE human kinase ARCHS4 coexpression	17/299	0.237916	0.999996	0	0	1.23204	1.76901	ARNT2;KCNC1;ADAM22;TUBB4A;GABRG2;OLFM1;PEX5L;RIMS3;SYNJ1;DNAJC6;MCF2L;CASKIN1;PSD3;IDS;MAPRE3;HIVEP2;CACNG3
PRKCZ human kinase ARCHS4 coexpression	17/299	0.237916	0.999996	0	0	1.23204	1.76901	ARNT2;ATP6V1G2;KCNC1;WBP2;TUBB4A;GABRG2;OLFM1;RIMS3;RUSC2;DNAJC6;MCF2L;CASKIN1;PSD3;IDS;MAPRE3;CACNG3;CBLN3
STK38 human kinase ARCHS4 coexpression	17/299	0.237916	0.999996	0	0	1.23204	1.76901	SUN2;LSP1;TNFRSF1B;LITAF;BIN2;ATG16L2;CLEC7A;CHST15;DPEP2;ITGAX;PLBD1;EMB;ZBTB7B;MXD1;IL7R;GPSM3;JAK1
CAMK4 human kinase ARCHS4 coexpression	17/299	0.237916	0.999996	0	0	1.23204	1.76901	ARNT2;ATP6V1G2;KCNC1;TCF7;ADAM22;TUBB4A;CACNA1E;OLFM1;RIMS3;SYNJ1;KIF5C;DNAJC6;MCF2L;PSD3;IDS;HIVEP2;CBLN3
CAMKV human kinase ARCHS4 coexpression	17/299	0.237916	0.999996	0	0	1.23204	1.76901	ARNT2;LINGO1;ATP6V1G2;FAM219A;TUBB4A;OLFM1;NFASC;RIMS3;KIF5C;DNAJC6;MCF2L;CASKIN1;PSD3;IDS;FXYD6;MAPRE3;CACNG3
CASK human kinase ARCHS4 coexpression	17/299	0.237916	0.999996	0	0	1.23204	1.76901	NCKAP1;ARNT2;MARCKSL1;PGAP1;BMPR2;CTBP2;SDC3;SIPA1L2;BCL9;RAP2A;VANGL2;TMEM98;KIF5C;NHS;FAT4;EIF4G3;RALGPS1
DCLK1 human kinase ARCHS4 coexpression	17/299	0.237916	0.999996	0	0	1.23204	1.76901	ARNT2;ATP8A2;ADAM22;FAM219A;TUBB4A;OLFM1;PEX5L;UCHL1;RAP2A;NFASC;RIMS3;KIF5C;DNAJC6;PSD3;IDS;MAPRE3;NACAD
STK11 human kinase ARCHS4 coexpression	17/299	0.237916	0.999996	0	0	1.23204	1.76901	SUN2;RNF44;SF3A2;REXO1;TMEM63B;ARRDC2;SETD1A;UBALD1;CENPB;CHERP;RANBP10;FBRSL1;PLEKHM2;PRKACA;ZBTB7B;TRIM10;OSBP2
STK17B human kinase ARCHS4 coexpression	17/299	0.237916	0.999996	0	0	1.23204	1.76901	MAP3K1;SP110;SH3KBP1;DUSP1;PYHIN1;LSP1;SYTL3;SCML4;CLEC7A;CCL5;SH3BGRL3;EMB;IL7R;HCST;GPSM3;PRR13;JAK1
CDK9 human kinase ARCHS4 coexpression	17/299	0.237916	0.999996	0	0	1.23204	1.76901	ARSA;CSRNP1;SUN2;CRTC2;REXO1;ARRDC2;TNFRSF1B;CENPB;RELA;FOSL2;TNIP1;ELF4;PLEKHM2;PTK2B;ZBTB7B;RALGDS;MEF2D
HIPK2 human kinase ARCHS4 coexpression	17/299	0.237916	0.999996	0	0	1.23204	1.76901	ARNT2;PHLDB1;TTYH2;ADAM22;ATN1;FAM219A;GPR37L1;TUBB4A;PEX5L;NFASC;RIMS3;DNAJC6;MCF2L;CASKIN1;PSD3;IDS;MAPRE3
MAP3K10 human kinase ARCHS4 coexpression	17/299	0.237916	0.999996	0	0	1.23204	1.76901	ARNT2;KCNC1;WBP2;ATN1;FAM219A;GPR37L1;TUBB4A;OLFM1;RIMS3;RUSC2;DNAJC6;MCF2L;CASKIN1;IDS;PLEKHM2;MAPRE3;CACNG3
MAP3K6 human kinase ARCHS4 coexpression	17/299	0.237916	0.999996	0	0	1.23204	1.76901	CRTAP;REXO1;TMEM63B;ATN1;FBLN2;CENPB;SLC9A1;PLD2;CYTH3;RRAS;PLEKHM2;FAM65A;PLEKHN1;ANKRD52;PRKACA;ZBTB7B;BCL9L
ACVR1B human kinase ARCHS4 coexpression	17/299	0.237916	0.999996	0	0	1.23204	1.76901	PPP1R26;NCKAP1;MARCKSL1;TMEM63B;ATN1;ARHGAP39;FAM219A;AMBRA1;HID1;SLC9A1;VANGL2;RALGAPB;CASKIN1;PLEKHM2;MAPRE3;RALGDS;B4GALT5
ACVRL1 human kinase ARCHS4 coexpression	17/299	0.237916	0.999996	0	0	1.23204	1.76901	SRPX;FCGBP;BMPR2;FLT1;FBLN2;CLDN5;PROCR;CEACAM1;MMP14;RRAS;CD109;FAM198B;ITGAV;KCTD12;SYNPO;MISP;TGM2
ARAF human kinase ARCHS4 coexpression	17/299	0.237916	0.999996	0	0	1.23204	1.76901	STAT5A;SUN2;CRTC2;REXO1;ARRDC2;RHOG;LSP1;TNFRSF1B;RELA;TNIP1;DPEP2;LGALS9;ZBTB7B;MAF1;MEF2D;PRR14;GPSM3
BLK human kinase ARCHS4 coexpression	17/299	0.237916	0.999996	0	0	1.23204	1.76901	SUN2;CRTC2;GPR15;MAP3K1;SP110;POLM;CD80;LSP1;SIPA1L3;SCIMP;GGA2;GPR132;DPEP2;IRF8;PTK2B;CD37;GPSM3
CSF1R human kinase ARCHS4 coexpression	17/299	0.237916	0.999996	0	0	1.23204	1.76901	RHOG;NR1H3;GPR84;CXCL3;TNFRSF1B;CSF2RA;PALD1;MMP14;GM2A;TNIP1;ITGAX;OLR1;PLEKHM2;LGALS9;KCTD12;SIGLEC1;FOLR2
FGR human kinase ARCHS4 coexpression	17/299	0.237916	0.999996	0	0	1.23204	1.76901	SUN2;RHOG;LSP1;TNFRSF1B;LITAF;ATG16L2;CLEC7A;CHST15;DPEP2;ITGAX;PLBD1;PTK2B;CD37;LGALS9;ZBTB7B;MXD1;GPSM3
HCK human kinase ARCHS4 coexpression	17/299	0.237916	0.999996	0	0	1.23204	1.76901	ACSL1;RHOG;GPR84;LSP1;TNFRSF1B;LITAF;ATG16L2;TNIP1;CLEC7A;CHST15;DPEP2;ITGAX;PLBD1;LGALS9;ZBTB7B;MXD1;GPSM3
LTK human kinase ARCHS4 coexpression	17/299	0.237916	0.999996	0	0	1.23204	1.76901	ARSA;SUN2;RNF44;REXO1;ARRDC2;CACNA2D4;LSP1;ATG16L2;DPEP2;FBRSL1;PTK2B;CD37;LGALS9;EMB;ZBTB7B;MEF2D;GPSM3
LYN human kinase ARCHS4 coexpression	17/299	0.237916	0.999996	0	0	1.23204	1.76901	ACSL1;RHOG;LSP1;TNFRSF1B;LITAF;ATG16L2;TNIP1;CLEC7A;CHST15;DPEP2;ITGAX;PLBD1;PTK2B;CD37;LGALS9;MXD1;GPSM3
TYRO3 human kinase ARCHS4 coexpression	17/299	0.237916	0.999996	0	0	1.23204	1.76901	ARNT2;LINGO1;CDKL5;KCNC1;ADAM22;SEPW1;GPR37L1;TUBB4A;TMEM145;OLFM1;NFASC;RIMS3;DNAJC6;MCF2L;CASKIN1;PSD3;CACNG3
NRBP2 human kinase ARCHS4 coexpression	17/299	0.237916	0.999996	0	0	1.23204	1.76901	ARNT2;PHLDB1;SDC3;FAM219A;TUBB4A;AGT;OLFM1;NFASC;RIMS3;RUSC2;KIF5C;MCF2L;CASKIN1;EFHD1;MAPRE3;NACAD;RALGDS
GRK6 human kinase ARCHS4 coexpression	16/299	0.326727	0.999996	0	0	1.15416	1.29107	SUN2;CRTC2;RNF44;REXO1;RHOG;LSP1;TNFRSF1B;LITAF;ATG16L2;CHST15;DPEP2;ITGAX;PTK2B;CD37;ZBTB7B;GPSM3
PDPK1 human kinase ARCHS4 coexpression	16/299	0.326727	0.999996	0	0	1.15416	1.29107	MLXIP;SUN2;TMEM63A;REXO1;MAML1;SETD1A;RHOBTB2;RALGAPB;PLEKHM2;HIVEP2;ANKRD52;PRKACA;ZBTB7B;RALGDS;MEF2D;BCL9L
PRKACA human kinase ARCHS4 coexpression	16/299	0.326727	0.999996	0	0	1.15416	1.29107	PHC2;REXO1;WBP2;PGAM2;ATN1;AMPD1;CENPB;JPH2;CAPN3;PLEKHM2;MAPRE3;FAM65A;ANKRD52;SYNPO;ZBTB7B;MEF2D
PRKCD human kinase ARCHS4 coexpression	16/299	0.326727	0.999996	0	0	1.15416	1.29107	SUN2;RHOG;LSP1;TNFRSF1B;LITAF;ATG16L2;TNIP1;CLEC7A;CHST15;DPEP2;ITGAX;PLBD1;PTK2B;LGALS9;ZBTB7B;GPSM3
PRKX human kinase ARCHS4 coexpression	16/299	0.326727	0.999996	0	0	1.15416	1.29107	SUN2;RNF44;TMEM63A;MAP3K1;KDM2B;SP110;TCF7;SCIMP;SCML4;TCP11L2;TAB3;CD37;KLRD1;EMB;EPHA1;IL7R
RPS6KA3 human kinase ARCHS4 coexpression	16/299	0.326727	0.999996	0	0	1.15416	1.29107	SUN2;MAP3K1;SERPINF2;MTTP;DUSP9;AGT;C3;RALGAPB;PAH;ALB;CHST15;TCP11L2;TAB3;HIVEP2;IL7R;JAK1
STK38L human kinase ARCHS4 coexpression	16/299	0.326727	0.999996	0	0	1.15416	1.29107	DUSP2;GPR15;SEC24A;CD80;ZBTB38;CHD1;MALT1;GPR132;CLEC7A;PPIF;UBXN7;OLR1;PTK2B;FAR1;ITGAV;LONRF1
BRSK1 human kinase ARCHS4 coexpression	16/299	0.326727	0.999996	0	0	1.15416	1.29107	ARNT2;KCNC1;WBP2;ATN1;FAM219A;TUBB4A;OLFM1;RIMS3;RUSC2;DNAJC6;MCF2L;CASKIN1;PSD3;IDS;MAPRE3;CACNG3
CAMK2B human kinase ARCHS4 coexpression	16/299	0.326727	0.999996	0	0	1.15416	1.29107	ARNT2;ATP6V1G2;KCNC1;ADAM22;FAM219A;TUBB4A;OLFM1;RIMS3;DNAJC6;MCF2L;CASKIN1;PSD3;IDS;MAPRE3;CACNG3;CBLN3
TTBK1 human kinase ARCHS4 coexpression	16/299	0.326727	0.999996	0	0	1.15416	1.29107	ARNT2;KCNC1;ADAM22;FAM219A;TUBB4A;OLFM1;NFASC;RIMS3;RUSC2;DNAJC6;MCF2L;CASKIN1;PSD3;IDS;MAPRE3;CACNG3
DYRK2 human kinase ARCHS4 coexpression	16/299	0.326727	0.999996	0	0	1.15416	1.29107	FCGBP;SUN2;SLC6A19;TMEM63A;MAP3K1;PLEKHF1;MTTP;TCF7;SNRK;RALGAPB;MIER3;HIVEP2;EMB;IL7R;MISP;JAK1
GSK3B human kinase ARCHS4 coexpression	16/299	0.326727	0.999996	0	0	1.15416	1.29107	NCKAP1;MARCKSL1;BMPR2;ATP2B4;FAM219A;CAMSAP1;RAP2A;VANGL2;RALGAPB;KIF5C;PSD3;IDS;HIVEP2;ANKRD52;EIF4G3;B4GALT5
MAPK10 human kinase ARCHS4 coexpression	16/299	0.326727	0.999996	0	0	1.15416	1.29107	ARNT2;PGAP1;ATP6V1G2;OLFM1;UCHL1;NFASC;RIMS3;SYNJ1;KIF5C;DNAJC6;PSD3;IDS;FXYD6;MAPRE3;CACNG3;RALGPS1
NEK7 human kinase ARCHS4 coexpression	16/299	0.326727	0.999996	0	0	1.15416	1.29107	CRTAP;USP53;TIPARP;ATP2B4;FBLN2;CYTH3;CCDC80;RRAS;CD109;FAM198B;CDH11;ANKRD1;MSRB3;ITGAV;PTX3;JAK1
MAP3K5 human kinase ARCHS4 coexpression	16/299	0.326727	0.999996	0	0	1.15416	1.29107	SUN2;TMEM63A;ACSL1;CD80;ITGA2B;LITAF;GP9;LBX2;GFOD1;CLEC7A;CHST15;PTK2B;HIVEP2;MXD1;GPSM3;JAK1
BMPR2 human kinase ARCHS4 coexpression	16/299	0.326727	0.999996	0	0	1.15416	1.29107	NCKAP1;ARNT2;CDKL5;ADAM22;ATP2B4;PEX5L;RAP2A;SYNJ1;DNAJC6;FAM198B;PSD3;CDH11;IDS;ITGAV;HIVEP2;FAT4
IRAK3 human kinase ARCHS4 coexpression	16/299	0.326727	0.999996	0	0	1.15416	1.29107	ACSL1;LSP1;TNFRSF1B;LITAF;FOSL2;ATG16L2;CLEC7A;CHST15;DPEP2;ITGAX;PLBD1;PTK2B;LGALS9;EMB;MXD1;GPSM3
FGFR2 human kinase ARCHS4 coexpression	16/299	0.326727	0.999996	0	0	1.15416	1.29107	LGI1;PHLPP1;CTBP2;TTYH2;TPBG;PLEKHA5;TEX15;TUBB4A;PEX5L;VANGL2;EFS;MCF2L;PSD3;EFHD1;EPHA1;BCAS1
LMTK3 human kinase ARCHS4 coexpression	16/299	0.326727	0.999996	0	0	1.15416	1.29107	ARNT2;LINGO1;WBP2;ATN1;FAM219A;ELFN2;TUBB4A;OLFM1;RIMS3;KIF5C;DNAJC6;MCF2L;CASKIN1;IDS;MAPRE3;CACNG3
NTRK3 human kinase ARCHS4 coexpression	16/299	0.326727	0.999996	0	0	1.15416	1.29107	ARNT2;ATP8A2;CDKL5;NEGR1;ADAM22;CACNA1E;GABRG2;OLFM1;PEX5L;NFASC;RIMS3;KIF5C;DNAJC6;PSD3;IDS;DLGAP2
ROS1 human kinase ARCHS4 coexpression	16/299	0.326727	0.999996	0	0	1.15416	1.29107	BMPR2;TMEM63B;CYP4B1;SNX30;SLC9A1;RHOBTB2;GDF9;MUC1;GPRC5A;NR4A3;BHLHE40;ITGAV;TNS4;ZP2;TGM2;DSC3
TXK human kinase ARCHS4 coexpression	16/299	0.326727	0.999996	0	0	1.15416	1.29107	DDX5;TMEM63A;SP110;DUSP1;POLM;PYHIN1;TCF7;SYTL3;ZFP36;KLRK1;SCML4;KLRD1;EMB;IL7R;GPSM3;JAK1
TYK2 human kinase ARCHS4 coexpression	16/299	0.326727	0.999996	0	0	1.15416	1.29107	SUN2;CRTC2;RNF44;REXO1;ARRDC2;RHOG;LSP1;TNFRSF1B;ATG16L2;DPEP2;ITGAX;PTK2B;CD37;LGALS9;ZBTB7B;GPSM3
CAMKK1 human kinase ARCHS4 coexpression	16/299	0.326727	0.999996	0	0	1.15416	1.29107	ARNT2;KCNC1;WBP2;ADAM22;FAM219A;TUBB4A;OLFM1;RIMS3;DNAJC6;MCF2L;CASKIN1;PSD3;IDS;PLEKHM2;MAPRE3;CACNG3
EIF2AK3 human kinase ARCHS4 coexpression	16/299	0.326727	0.999996	0	0	1.15416	1.29107	CSRNP1;DUSP5;DUSP2;GPR15;SEC24A;CD80;ZBTB38;MALT1;FOSL2;GGA2;ZNFX1;RALGAPB;NR4A3;BHLHE40;IRF8;PTK2B
RPS6KC1 human kinase ARCHS4 coexpression	16/299	0.326727	0.999996	0	0	1.15416	1.29107	NCKAP1;UHRF1BP1L;BMPR2;SEC24A;SGTB;ADAM22;RASSF8;GDF9;RAP2A;SYNJ1;ZMYM4;DNAJC6;PSD3;UBXN7;ITGAV;CHML
PRKACB human kinase ARCHS4 coexpression	15/299	0.428757	0.999996	0	0	1.07698	0.912059	ARNT2;ATP6V1G2;ADAM22;TUBB4A;GABRG2;OLFM1;PEX5L;RIMS3;SYNJ1;DNAJC6;PSD3;IDS;MAPRE3;MAPRE2;CACNG3
RPS6KA1 human kinase ARCHS4 coexpression	15/299	0.428757	0.999996	0	0	1.07698	0.912059	SUN2;RHOG;LSP1;TNFRSF1B;LITAF;ATG16L2;CLEC7A;CHST15;DPEP2;ITGAX;PLBD1;PTK2B;LGALS9;ZBTB7B;GPSM3
SGK2 human kinase ARCHS4 coexpression	15/299	0.428757	0.999996	0	0	1.07698	0.912059	FCGBP;ACSL1;SERPINF2;AQP7;LPL;AGT;C3;CEACAM1;PAH;GPD1;ALB;ANG;MOCS1;SLC17A2;MISP
CAMK1G human kinase ARCHS4 coexpression	15/299	0.428757	0.999996	0	0	1.07698	0.912059	ARNT2;ATP6V1G2;ADAM22;TUBB4A;GABRG2;OLFM1;RIMS3;RUSC2;SYNJ1;DNAJC6;CASKIN1;PSD3;IDS;MAPRE3;CACNG3
CAMK2G human kinase ARCHS4 coexpression	15/299	0.428757	0.999996	0	0	1.07698	0.912059	ARNT2;WBP2;ADAM22;FAM219A;TUBB4A;OLFM1;RIMS3;DNAJC6;MCF2L;CASKIN1;IDS;MAPRE3;SYNPO;PRKACA;CACNG3
PIM1 human kinase ARCHS4 coexpression	15/299	0.428757	0.999996	0	0	1.07698	0.912059	STAT5A;SUN2;ALAS2;REXO1;ARRDC2;RHOG;TNFRSF1B;TNIP1;PSTPIP2;RANBP10;PTK2B;PRAME;TRIM10;GPSM3;OSBP2
STK40 human kinase ARCHS4 coexpression	15/299	0.428757	0.999996	0	0	1.07698	0.912059	SUN2;PHC2;RHOG;LSP1;TNFRSF1B;LITAF;ATG16L2;TNIP1;CHST15;DPEP2;ITGAX;PLEKHM2;LGALS9;ZBTB7B;GPSM3
TTBK2 human kinase ARCHS4 coexpression	15/299	0.428757	0.999996	0	0	1.07698	0.912059	ATP8A2;CDKL5;ADAM22;EFCAB6;PEX5L;NFASC;RIMS3;SYNJ1;KIF5C;DNAJC6;MCF2L;PSD3;IDS;MAPRE3;CCDC54
CDK11B human kinase ARCHS4 coexpression	15/299	0.428757	0.999996	0	0	1.07698	0.912059	SUN2;CRTC2;RNF44;SF3A2;TMEM63B;PHF1;SETD1A;DOT1L;CHERP;CCDC9;FBRSL1;PLEKHM2;PRKACA;ZBTB7B;PRR14
CDK17 human kinase ARCHS4 coexpression	15/299	0.428757	0.999996	0	0	1.07698	0.912059	DDX5;BMPR2;FLT1;GABRG2;RAP2A;SNRK;SYNJ1;DNAJC6;PSD3;PDE4B;IDS;ITGAV;HIVEP2;CPEB2;JAK1
MAPK1 human kinase ARCHS4 coexpression	15/299	0.428757	0.999996	0	0	1.07698	0.912059	STAT5A;NCKAP1;ADAM22;RALGAPB;SYNJ1;DNAJC6;PSD3;CHST15;IDS;PLEKHM2;PRAME;HIVEP2;ANKRD52;PRKACA;JAK1
MAPK14 human kinase ARCHS4 coexpression	15/299	0.428757	0.999996	0	0	1.07698	0.912059	SUN2;PHC2;ACSL1;LITAF;ATG16L2;CLEC7A;CHST15;DPEP2;ITGAX;PLBD1;PTK2B;EMB;ZBTB7B;MXD1;GPSM3
MAPK3 human kinase ARCHS4 coexpression	15/299	0.428757	0.999996	0	0	1.07698	0.912059	PHC2;REXO1;TMEM63B;WBP2;PHF1;ATN1;CENPB;SLC9A1;PLEKHM2;MAPRE3;TXNDC2;CCDC54;PRKACA;ZBTB7B;MISP
MAPK4 human kinase ARCHS4 coexpression	15/299	0.428757	0.999996	0	0	1.07698	0.912059	ARNT2;ADAM22;FAM219A;GPR37L1;TUBB4A;OLFM1;NFASC;RIMS3;DNAJC6;MCF2L;CASKIN1;PSD3;IDS;MAPRE3;CACNG3
NLK human kinase ARCHS4 coexpression	15/299	0.428757	0.999996	0	0	1.07698	0.912059	ARNT2;ATP8A2;ADAM22;TUBB4A;GABRG2;OLFM1;PEX5L;RIMS3;SYNJ1;KIF5C;DNAJC6;CASKIN1;PSD3;IDS;CACNG3
MAP3K11 human kinase ARCHS4 coexpression	15/299	0.428757	0.999996	0	0	1.07698	0.912059	ARSA;SUN2;PHC2;REXO1;RHOG;LSP1;TNFRSF1B;LITAF;RELA;ATG16L2;TNIP1;DPEP2;ITGAX;LGALS9;GPSM3
MAP4K3 human kinase ARCHS4 coexpression	15/299	0.428757	0.999996	0	0	1.07698	0.912059	EPM2A;NCKAP1;TENM2;PGAP1;BMPR2;USP53;RAP2A;ZMYM4;PPP2R5E;PABPC4L;UBXN7;ITGAV;CHML;LONRF1;ARL5A
MINK1 human kinase ARCHS4 coexpression	15/299	0.428757	0.999996	0	0	1.07698	0.912059	SUN2;TMEM63A;REXO1;TMEM63B;WBP2;ATN1;CENPB;FBRSL1;PLEKHM2;FAM65A;ANKRD52;PRKACA;ZBTB7B;RALGDS;BCL9L
MYO3A human kinase ARCHS4 coexpression	15/299	0.428757	0.999996	0	0	1.07698	0.912059	INO80D;PTPRN;PPM1H;C2CD4A;EFCAB6;ZDHHC2;ELL2;SLC7A2;PER2;EML6;CCR8;FAM76A;NKX6-1;SLC38A4;WNT4
PAK5 human kinase ARCHS4 coexpression	15/299	0.428757	0.999996	0	0	1.07698	0.912059	MARCKSL1;PGAP1;ATP6V1G2;ATP8A2;PANK1;NEDD4L;CACNA1E;TMEM145;UCHL1;NFASC;MAF;KIF5C;FXYD6;NACAD;RALGPS1
STK4 human kinase ARCHS4 coexpression	15/299	0.428757	0.999996	0	0	1.07698	0.912059	SUN2;MAP3K1;SP110;TCF7;LITAF;SNRK;CLEC7A;DPEP2;TCP11L2;PTK2B;EMB;MXD1;IL7R;GPSM3;JAK1
TAOK1 human kinase ARCHS4 coexpression	15/299	0.428757	0.999996	0	0	1.07698	0.912059	KDM5A;NCKAP1;CDKL5;BMPR2;RASSF8;RAP2A;RALGAPB;SESN3;ZMYM4;PSD3;UBXN7;HIVEP2;FAT4;PTPN4;SCAI
IRAK4 human kinase ARCHS4 coexpression	15/299	0.428757	0.999996	0	0	1.07698	0.912059	MAP3K1;SP110;RHOG;LSP1;TNFRSF1B;SCIMP;ATG16L2;CLEC7A;DPEP2;ITGAX;CD37;EMB;MXD1;IL7R;GPSM3
LIMK2 human kinase ARCHS4 coexpression	15/299	0.428757	0.999996	0	0	1.07698	0.912059	SUN2;PHC2;ACSL1;TNFRSF1B;LITAF;ATG16L2;TNIP1;CLEC7A;CHST15;DPEP2;ITGAX;PLBD1;ZBTB7B;MXD1;GPSM3
RIPK3 human kinase ARCHS4 coexpression	15/299	0.428757	0.999996	0	0	1.07698	0.912059	SUN2;RHOG;LSP1;TNFRSF1B;LITAF;ATG16L2;CLEC7A;DPEP2;ITGAX;PTK2B;CD37;LGALS9;ZBTB7B;MXD1;PRR13
TGFBR2 human kinase ARCHS4 coexpression	15/299	0.428757	0.999996	0	0	1.07698	0.912059	SRPX;SUN2;PHC2;CRTAP;ATP2B4;FOSL2;MMP14;RRAS;FAM198B;CHST15;FAM65A;ZBTB7B;JAK1;TGM2;BCL9L
CSK human kinase ARCHS4 coexpression	15/299	0.428757	0.999996	0	0	1.07698	0.912059	SUN2;CRTC2;RNF44;REXO1;RHOG;LSP1;TNFRSF1B;ATG16L2;DPEP2;ITGAX;PTK2B;CD37;LGALS9;ZBTB7B;GPSM3
SYK human kinase ARCHS4 coexpression	15/299	0.428757	0.999996	0	0	1.07698	0.912059	SUN2;LSP1;TNFRSF1B;ATG16L2;CLEC7A;CHST15;DPEP2;ITGAX;PLBD1;IRF8;PTK2B;CD37;LGALS9;EMB;GPSM3
AAK1 human kinase ARCHS4 coexpression	15/299	0.428757	0.999996	0	0	1.07698	0.912059	IQCF3;CDKL5;NEGR1;TCF7;ADAM22;EML6;PEX5L;SYNJ1;DNAJC6;PSD3;IDS;KLRD1;HIVEP2;PTPN4;SCAI
IKBKB human kinase ARCHS4 coexpression	15/299	0.428757	0.999996	0	0	1.07698	0.912059	MLXIP;SUN2;TMEM63A;TCF7;LSP1;FAM217B;FAM110A;PTK2B;CD37;IL7R;MS4A2;GPSM3;JAK1;TOMM6;BCL9L
PIK3CA human kinase ARCHS4 coexpression	15/299	0.428757	0.999996	0	0	1.07698	0.912059	NCOA1;MAP3K1;BMPR2;ZBTB38;XYLT1;CHD1;MALT1;FGF7;SNRK;RALGAPB;SYNJ1;TAB3;HIVEP2;CPEB2;JAK1
CDC42BPA human kinase ARCHS4 coexpression	14/299	0.538137	0.999996	0	0	1.00052	0.619962	NCKAP1;INO80D;BMPR2;PTPRN;ARID5B;ZDHHC2;ELL2;PER2;FGF7;MARCKS;DDAH1;AXL;FAM76A;EIF4G3
GRK2 human kinase ARCHS4 coexpression	14/299	0.538137	0.999996	0	0	1.00052	0.619962	SUN2;RNF44;REXO1;LSP1;TNFRSF1B;ATG16L2;DPEP2;ITGAX;PTK2B;CD37;LGALS9;ZBTB7B;MEF2D;GPSM3
PRKCH human kinase ARCHS4 coexpression	14/299	0.538137	0.999996	0	0	1.00052	0.619962	SUN2;TMEM63A;MAP3K1;TCF7;LSP1;SYTL3;SNRK;PTK2B;KLRD1;HIVEP2;EMB;IL7R;GPSM3;JAK1
CAMK1 human kinase ARCHS4 coexpression	14/299	0.538137	0.999996	0	0	1.00052	0.619962	ARSA;WBP2;NR1H3;GPR84;TNFRSF1B;CSF2RA;RAB20;GM2A;PPIF;ITGAX;PLEKHM2;LGALS9;SIGLEC1;FOLR2
CAMK2A human kinase ARCHS4 coexpression	14/299	0.538137	0.999996	0	0	1.00052	0.619962	ARNT2;KCNC1;ADAM22;TUBB4A;OLFM1;PEX5L;RIMS3;DNAJC6;MCF2L;CASKIN1;PSD3;IDS;MAPRE3;CACNG3
DCLK2 human kinase ARCHS4 coexpression	14/299	0.538137	0.999996	0	0	1.00052	0.619962	ARNT2;LINGO1;MARCKSL1;SDC3;ADAM22;FAM219A;GPR37L1;UCHL1;RAP2A;NFASC;VANGL2;KIF5C;FXYD6;NACAD
MKNK2 human kinase ARCHS4 coexpression	14/299	0.538137	0.999996	0	0	1.00052	0.619962	SUN2;CRTC2;RNF44;GPR15;REXO1;ARRDC2;LSP1;TNIP1;PLEKHM2;PTK2B;PRKACA;ZBTB7B;MEF2D;GPSM3
MYLK human kinase ARCHS4 coexpression	14/299	0.538137	0.999996	0	0	1.00052	0.619962	PHLDB1;USP53;TRPA1;ATP2B4;FBLN2;GEM;SPOCD1;CCDC80;RRAS;CDH11;MSRB3;MYH11;ITGAV;FAT4
NUAK2 human kinase ARCHS4 coexpression	14/299	0.538137	0.999996	0	0	1.00052	0.619962	LSP1;TNFRSF1B;LITAF;FAM110A;ATG16L2;CLEC7A;CHST15;DPEP2;ITGAX;PLBD1;CD37;ZBTB7B;MXD1;GPSM3
SIK2 human kinase ARCHS4 coexpression	14/299	0.538137	0.999996	0	0	1.00052	0.619962	NCKAP1;PHLDB1;ACSL1;WFS1;ATN1;ATP2B4;AQP7;LPL;FOXK1;FBLN2;MCF2L;GPD1;SYNPO;MOCS1
SNRK human kinase ARCHS4 coexpression	14/299	0.538137	0.999996	0	0	1.00052	0.619962	SUN2;MAP3K1;ATG16L2;CLEC7A;CHST15;DPEP2;PDE4B;TCP11L2;PTK2B;EMB;MXD1;IL7R;GPSM3;JAK1
CLK1 human kinase ARCHS4 coexpression	14/299	0.538137	0.999996	0	0	1.00052	0.619962	CSRNP1;MAP3K1;ARRDC2;DNAJB14;CHD1;NR4A2;ZFP36;SNRK;CLEC7A;PDE4B;EMB;MXD1;IL7R;JAK1
CLK2 human kinase ARCHS4 coexpression	14/299	0.538137	0.999996	0	0	1.00052	0.619962	CRTC2;RNF44;SF3A2;REXO1;MAML1;SETD1A;DOT1L;ATN1;UBALD1;CHERP;FBRSL1;ANKRD52;ZBTB7B;PRR14
MAPK11 human kinase ARCHS4 coexpression	14/299	0.538137	0.999996	0	0	1.00052	0.619962	ARNT2;WBP2;ATN1;FAM219A;TUBB4A;RHOBTB2;OLFM1;RIMS3;RUSC2;CASKIN1;PLEKHM2;MAPRE3;NACAD;RALGDS
MAP3K1 human kinase ARCHS4 coexpression	14/299	0.538137	0.999996	0	0	1.00052	0.619962	SUN2;SP110;CHD1;SNRK;CLEC7A;CHST15;DPEP2;PLBD1;TCP11L2;CD37;EMB;MXD1;IL7R;JAK1
MAP3K14 human kinase ARCHS4 coexpression	14/299	0.538137	0.999996	0	0	1.00052	0.619962	SUN2;CRTC2;REXO1;ARRDC2;LSP1;TNFRSF1B;RELA;TNIP1;ITGAX;PTK2B;CD37;LGALS9;ZBTB7B;GPSM3
MAP3K2 human kinase ARCHS4 coexpression	14/299	0.538137	0.999996	0	0	1.00052	0.619962	MAP3K1;ACSL1;CHD1;FOSL2;SNRK;CLEC7A;CHST15;ITGAX;PLBD1;TCP11L2;EMB;MXD1;IL7R;JAK1
MAP3K3 human kinase ARCHS4 coexpression	14/299	0.538137	0.999996	0	0	1.00052	0.619962	SUN2;PHC2;LSP1;TNFRSF1B;LITAF;ATG16L2;CLEC7A;CHST15;DPEP2;ITGAX;PLBD1;ZBTB7B;MXD1;GPSM3
MAP4K1 human kinase ARCHS4 coexpression	14/299	0.538137	0.999996	0	0	1.00052	0.619962	SUN2;CRTC2;GPR15;SP110;SH3KBP1;TCF7;LSP1;SCIMP;DPEP2;IRF8;PTK2B;CD37;LGALS9;GPSM3
PAK4 human kinase ARCHS4 coexpression	14/299	0.538137	0.999996	0	0	1.00052	0.619962	SF3A2;SETD1A;ATN1;UBALD1;ARHGAP39;PKMYT1;SIPA1L3;CENPB;HID1;CHERP;FBRSL1;PLEKHN1;ANKRD52;BCL9L
PAK6 human kinase ARCHS4 coexpression	14/299	0.538137	0.999996	0	0	1.00052	0.619962	ARNT2;PTPRN;KCTD1;TUBB4A;OLFM1;NFASC;RIMS3;DNAJC6;MCF2L;CASKIN1;MAN1C1;IDS;MAPRE3;CACNG3
STK25 human kinase ARCHS4 coexpression	14/299	0.538137	0.999996	0	0	1.00052	0.619962	GTF3C5;PGAM2;ATN1;AMPD1;DNAAF5;CENPB;JPH2;RUSC2;CAPN3;PLEKHM2;SCN4A;ANKRD52;SYNPO;PRKACA
STK39 human kinase ARCHS4 coexpression	14/299	0.538137	0.999996	0	0	1.00052	0.619962	NCKAP1;ARNT2;LINGO1;TMEM63B;ADAM22;ATN1;FAM219A;ELFN2;RIMS3;RALGAPB;KIF5C;PSD3;HDGFL1;EIF4G3
BRAF human kinase ARCHS4 coexpression	14/299	0.538137	0.999996	0	0	1.00052	0.619962	CDKL5;BMPR2;ADAM22;RALGAPB;SESN3;SYNJ1;KIF5C;DNAJC6;PSD3;IDS;UBXN7;HIVEP2;PTPN4;CPEB2
KSR2 human kinase ARCHS4 coexpression	14/299	0.538137	0.999996	0	0	1.00052	0.619962	NCOA1;TPH2;ATP8A2;CDKL5;NEGR1;SRD5A1;ADAM22;AP3B2;EML6;PEX5L;NFASC;DNAJC6;PSD3;IDS
LIMK1 human kinase ARCHS4 coexpression	14/299	0.538137	0.999996	0	0	1.00052	0.619962	PHC2;REXO1;WBP2;DOT1L;ATN1;FAM219A;CENPB;DCSTAMP;MMP14;RIMS3;GM2A;PLEKHM2;FAM65A;ANKRD52
LRRK2 human kinase ARCHS4 coexpression	14/299	0.538137	0.999996	0	0	1.00052	0.619962	MAP3K1;ACSL1;LITAF;SNRK;ATG16L2;VNN3;CLEC7A;CHST15;DPEP2;ITGAX;PLBD1;TCP11L2;MXD1;CREB5
RAF1 human kinase ARCHS4 coexpression	14/299	0.538137	0.999996	0	0	1.00052	0.619962	SUN2;PHC2;MAML1;ACSL1;ATG16L2;CLEC7A;CHST15;ITGAX;PLBD1;PRKACA;ZBTB7B;MXD1;MEF2D;GPSM3
TESK1 human kinase ARCHS4 coexpression	14/299	0.538137	0.999996	0	0	1.00052	0.619962	REXO1;TMEM63B;PHF1;ATN1;CENPB;SLC9A1;CCDC9;PLEKHM2;TXNDC2;CCDC54;FAM65A;PRKACA;ZBTB7B;MEF2D
AXL human kinase ARCHS4 coexpression	14/299	0.538137	0.999996	0	0	1.00052	0.619962	SERPINB2;ARID5B;DCBLD2;TBX15;FGF7;MARCKS;CCDC80;GPRC5A;UBASH3B;DDAH1;CD109;CDH11;ANKRD1;PTX3
BMX human kinase ARCHS4 coexpression	14/299	0.538137	0.999996	0	0	1.00052	0.619962	SRPX;ANGPT2;ACSL1;LDLRAD2;CLDN5;PROCR;SNRK;FAM198B;CHST15;ANKRD1;PLBD1;KCTD12;MXD1;TGM2
EPHA6 human kinase ARCHS4 coexpression	14/299	0.538137	0.999996	0	0	1.00052	0.619962	ARNT2;ATP8A2;CDKL5;BMPR2;NEGR1;ADAM22;PLEKHA5;FBXL17;CACNA1E;PEX5L;SYNJ1;DNAJC6;PSD3;FAT4
FYN human kinase ARCHS4 coexpression	14/299	0.538137	0.999996	0	0	1.00052	0.619962	SUN2;PYHIN1;SDC3;TCF7;FAM219A;KLRK1;KIF5C;ELF4;KLRD1;HIVEP2;IL7R;RALGDS;GPSM3;JAK1
JAK1 human kinase ARCHS4 coexpression	14/299	0.538137	0.999996	0	0	1.00052	0.619962	SUN2;MAP3K1;ARRDC2;LITAF;SNRK;CLEC7A;CHST15;DPEP2;CD37;HIVEP2;EMB;ZBTB7B;IL7R;GPSM3
NTRK2 human kinase ARCHS4 coexpression	14/299	0.538137	0.999996	0	0	1.00052	0.619962	ARNT2;PHLPP1;SDC3;ADAM22;FAM219A;GPR37L1;RAP2A;VANGL2;RIMS3;DNAJC6;CASKIN1;PSD3;IDS;PLPP3
TEC human kinase ARCHS4 coexpression	14/299	0.538137	0.999996	0	0	1.00052	0.619962	STAT5A;CSRNP1;DUSP2;DUSP1;CD80;NOD1;PRL;PNRC1;SCML4;VNN3;PSTPIP2;PTK2B;LGALS9;EMB
TEK human kinase ARCHS4 coexpression	14/299	0.538137	0.999996	0	0	1.00052	0.619962	SRPX;PHLDB1;BMPR2;FLT1;RASSF8;LPL;CLDN5;PROCR;FAM198B;ITGAV;KCTD12;FAT4;SYNPO;TGM2
TNK2 human kinase ARCHS4 coexpression	14/299	0.538137	0.999996	0	0	1.00052	0.619962	SUN2;RNF44;TMEM63A;REXO1;WBP2;ARRDC2;ATN1;CASKIN1;FBRSL1;PLEKHM2;PTK2B;ZBTB7B;RALGDS;MEF2D
ZAP70 human kinase ARCHS4 coexpression	14/299	0.538137	0.999996	0	0	1.00052	0.619962	SUN2;CRTC2;RNF44;TMEM63A;ARRDC2;TCF7;LSP1;TNFRSF1B;ATG16L2;DPEP2;PTK2B;CD37;IL7R;GPSM3
GAK human kinase ARCHS4 coexpression	14/299	0.538137	0.999996	0	0	1.00052	0.619962	ARSA;SUN2;CRTC2;RNF44;TMEM63A;REXO1;DOT1L;TNFRSF1B;TNIP1;FBRSL1;PLEKHM2;PTK2B;ZBTB7B;RALGDS
MLKL human kinase ARCHS4 coexpression	14/299	0.538137	0.999996	0	0	1.00052	0.619962	SP110;RHOG;LSP1;TNFRSF1B;LITAF;ATG16L2;CLEC7A;CHST15;DPEP2;ITGAX;PLBD1;LGALS9;MXD1;GPSM3
PLK5 human kinase ARCHS4 coexpression	14/299	0.538137	0.999996	0	0	1.00052	0.619962	ATP6V1G2;KCNC1;ADAM22;TUBB4A;OLFM1;RIMS3;SYNJ1;KIF5C;DNAJC6;MCF2L;CASKIN1;MAPRE3;NACAD;CBLN3
PXK human kinase ARCHS4 coexpression	14/299	0.538137	0.999996	0	0	1.00052	0.619962	TTYH2;SH3KBP1;XYLT1;TUBB4A;SOCS2;BCL2L10;ZC3H7A;DNAJC6;IDS;TCP11L2;PTK2B;EMB;MEF2D;BCAS1
SBK1 human kinase ARCHS4 coexpression	14/299	0.538137	0.999996	0	0	1.00052	0.619962	TFAP2B;LINGO1;NUMBL;MARCKSL1;SDC3;FAM219A;CAMSAP1;BCL9;UCHL1;NFASC;VANGL2;EFS;KIF5C;NACAD
SCYL1 human kinase ARCHS4 coexpression	14/299	0.538137	0.999996	0	0	1.00052	0.619962	CRTAP;REXO1;TMEM63B;GALNT2;ELK1;CENPB;RELA;CHERP;PLEKHM2;ANKRD52;PRKACA;ZBTB7B;MAF1;BCL9L
ULK2 human kinase ARCHS4 coexpression	14/299	0.538137	0.999996	0	0	1.00052	0.619962	ARNT2;CDKL5;SYCP1;TEX37;EFCAB6;STK31;NFASC;RIMS3;RAD51AP2;FSD1L;KIF5C;DNAJC6;PSD3;NACAD
TRPM6 human kinase ARCHS4 coexpression	14/299	0.538137	0.999996	0	0	1.00052	0.619962	TPH2;FCGBP;SLC6A19;DHRS11;SLC35A3;MTTP;CSF2RA;RP1L1;CEACAM1;VNN3;SLC26A8;KLRD1;MXD1;MISP
AKT2 human kinase ARCHS4 coexpression	13/299	0.647073	0.999996	0	0	0.924751	0.40254	SF3A2;REXO1;MAML1;SETD1A;DOT1L;ATN1;CENPB;CHERP;FBRSL1;ANKRD52;PRKACA;ZBTB7B;BCL9L
PRKCA human kinase ARCHS4 coexpression	13/299	0.647073	0.999996	0	0	0.924751	0.40254	ARNT2;PHLDB1;BMPR2;ADAM22;ATP2B4;ELFN2;PEX5L;NFASC;UBASH3B;SYNJ1;DNAJC6;PSD3;IDS
MAPKAPK3 human kinase ARCHS4 coexpression	13/299	0.647073	0.999996	0	0	0.924751	0.40254	STAT5A;SUN2;RHOG;LSP1;TNFRSF1B;DPEP2;ITGAX;PLBD1;LGALS9;EMB;ZBTB7B;MAF1;GPSM3
MKNK1 human kinase ARCHS4 coexpression	13/299	0.647073	0.999996	0	0	0.924751	0.40254	ARSA;RHOG;LSP1;TNFRSF1B;LITAF;CSF2RA;ATG16L2;CLEC7A;DPEP2;ITGAX;LGALS9;MXD1;GPSM3
PNCK human kinase ARCHS4 coexpression	13/299	0.647073	0.999996	0	0	0.924751	0.40254	ARNT2;ATP6V1G2;FAM219A;TUBB4A;OLFM1;RIMS3;RUSC2;DNAJC6;MCF2L;CASKIN1;IDS;MAPRE3;CACNG3
PRKD2 human kinase ARCHS4 coexpression	13/299	0.647073	0.999996	0	0	0.924751	0.40254	SUN2;CRTC2;RNF44;LSP1;TNFRSF1B;LITAF;ATG16L2;DPEP2;ITGAX;PTK2B;CD37;ZBTB7B;GPSM3
CSNK1E human kinase ARCHS4 coexpression	13/299	0.647073	0.999996	0	0	0.924751	0.40254	PPP1R26;MARCKSL1;SF3A2;GALNT2;SDC3;SETD1A;ATN1;ARHGAP39;FAM219A;CHERP;VANGL2;FBRSL1;ANKRD52
CDK16 human kinase ARCHS4 coexpression	13/299	0.647073	0.999996	0	0	0.924751	0.40254	CRTAP;SF3A2;REXO1;TMEM63B;GALNT2;SETD1A;ATN1;ELK1;CENPB;MLF2;CHERP;ANKRD52;PRKACA
HIPK4 human kinase ARCHS4 coexpression	13/299	0.647073	0.999996	0	0	0.924751	0.40254	WBP2;TUBB4A;GDF9;REM1;OLFM1;BCL2L10;RIMS3;RUSC2;CASKIN1;MAPRE3;HDGFL1;ZP2;CACNG3
SRPK2 human kinase ARCHS4 coexpression	13/299	0.647073	0.999996	0	0	0.924751	0.40254	ARNT2;ATP6V1G2;ADAM22;TUBB4A;GABRG2;OLFM1;SYNJ1;DNAJC6;PSD3;IDS;FXYD6;TXNDC2;CCDC54
MAP4K2 human kinase ARCHS4 coexpression	13/299	0.647073	0.999996	0	0	0.924751	0.40254	SUN2;CRTC2;RNF44;TMEM63A;ARRDC2;TCF7;RHOG;LSP1;ATG16L2;DPEP2;PTK2B;CD37;GPSM3
PAK3 human kinase ARCHS4 coexpression	13/299	0.647073	0.999996	0	0	0.924751	0.40254	ATP8A2;CDKL5;NEGR1;PTPRN;AP3B2;CACNA1E;UCHL1;NFASC;KIF5C;DNAJC6;IDS;FXYD6;RALGPS1
EPHB6 human kinase ARCHS4 coexpression	13/299	0.647073	0.999996	0	0	0.924751	0.40254	ARNT2;WBP2;FAM219A;TUBB4A;OLFM1;RIMS3;DNAJC6;MCF2L;CASKIN1;IDS;PLEKHM2;MAPRE3;CACNG3
FES human kinase ARCHS4 coexpression	13/299	0.647073	0.999996	0	0	0.924751	0.40254	ARSA;SUN2;RHOG;LSP1;TNFRSF1B;ZFP36;ATG16L2;DPEP2;ITGAX;PLBD1;PTK2B;LGALS9;GPSM3
ITK human kinase ARCHS4 coexpression	13/299	0.647073	0.999996	0	0	0.924751	0.40254	SUN2;TMEM63A;MAP3K1;SP110;TCF7;LSP1;SYTL3;SNRK;HIVEP2;EMB;IL7R;GPSM3;JAK1
JAK3 human kinase ARCHS4 coexpression	13/299	0.647073	0.999996	0	0	0.924751	0.40254	SUN2;SP110;TCF7;RHOG;LSP1;TNFRSF1B;LITAF;ATG16L2;DPEP2;ITGAX;PTK2B;CD37;GPSM3
LMTK2 human kinase ARCHS4 coexpression	13/299	0.647073	0.999996	0	0	0.924751	0.40254	NCKAP1;ADAM22;TUBB4A;OLFM1;RIMS3;RALGAPB;SYNJ1;DNAJC6;MCF2L;PSD3;IDS;MAPRE3;HIVEP2
MUSK human kinase ARCHS4 coexpression	13/299	0.647073	0.999996	0	0	0.924751	0.40254	WDR49;CHRNA1;NNMT;TIPARP;SEPW1;MYL4;TBX15;JPH2;SLC4A9;ANKRD1;TADA1;DYNLRB2;SCN4A
SRMS human kinase ARCHS4 coexpression	13/299	0.647073	0.999996	0	0	0.924751	0.40254	PPP1R26;REXO1;TMEM63B;MAML1;ATN1;SIPA1L3;HID1;SLC9A1;MUC1;FBRSL1;PLEKHN1;ZBTB7B;BCL9L
BMP2K human kinase ARCHS4 coexpression	13/299	0.647073	0.999996	0	0	0.924751	0.40254	STAT5A;ALAS2;MAP3K1;PDCD6IP;SLC30A1;UBASH3B;CLEC7A;PSTPIP2;CHST15;PRAME;KCTD12;TRIM10;OSBP2
SBK3 human kinase ARCHS4 coexpression	13/299	0.647073	0.999996	0	0	0.924751	0.40254	REXO1;MCF2;DOT1L;RASL11A;SPATA2;TMEM74;AMBRA1;DUSP9;CACNA1E;GDF9;CCDC9;ZP2;B4GALT5
WNK2 human kinase ARCHS4 coexpression	13/299	0.647073	0.999996	0	0	0.924751	0.40254	MLXIP;ATN1;ARHGAP39;FAM219A;SIPA1L3;NFASC;RIMS3;MCF2L;CASKIN1;FBRSL1;MAPRE3;SYNPO;RALGDS
CDC42BPB human kinase ARCHS4 coexpression	12/299	0.747352	0.999996	0	0	0.849676	0.247442	PPP1R26;NCKAP1;CRTAP;TMEM63B;GALNT2;ATN1;PLEKHM2;ITGAV;ANKRD52;PRKACA;CENPB;BCL9L
CIT human kinase ARCHS4 coexpression	12/299	0.747352	0.999996	0	0	0.849676	0.247442	ARNT2;OLFM1;ASPM;PEX5L;RIMS3;DNAJC6;CASKIN1;PSD3;ADAM22;ATN1;IDS;TUBB4A
DMPK human kinase ARCHS4 coexpression	12/299	0.747352	0.999996	0	0	0.849676	0.247442	JPH2;PHLDB1;PGAM2;ANKRD1;ATN1;AMPD1;CAPN3;SCN4A;ANKRD52;SCN5A;SYNPO;PRKACA
ROCK1 human kinase ARCHS4 coexpression	12/299	0.747352	0.999996	0	0	0.849676	0.247442	KDM5A;MARCKS;SNRK;MAP3K1;TIPARP;CLEC7A;TCP11L2;EMB;MXD1;IL7R;CHD1;JAK1
DAPK3 human kinase ARCHS4 coexpression	12/299	0.747352	0.999996	0	0	0.849676	0.247442	MMP14;CRTAP;REXO1;TMEM63B;RRAS;GALNT2;PLEKHM2;ANKRD52;PRKACA;MAF1;ELK1;CENPB
MARK2 human kinase ARCHS4 coexpression	12/299	0.747352	0.999996	0	0	0.849676	0.247442	SUN2;PHC2;CRTC2;RNF44;REXO1;ATG16L2;MAML1;FBRSL1;SIPA1L3;GPSM3;BCL9L;CHERP
NUAK1 human kinase ARCHS4 coexpression	12/299	0.747352	0.999996	0	0	0.849676	0.247442	BRD3;CHRNA1;JPH2;RALGAPB;DDAH1;PSD3;ANKRD1;NEDD4L;SEPW1;TOB2;DUSP7;NFE2L2
PASK human kinase ARCHS4 coexpression	12/299	0.747352	0.999996	0	0	0.849676	0.247442	GGA2;SUN2;RNF44;TMEM63A;GPR15;REXO1;SETD1A;TCF7;PTK2B;CD37;IL7R;GPSM3
PIM2 human kinase ARCHS4 coexpression	12/299	0.747352	0.999996	0	0	0.849676	0.247442	DUSP5;DUSP2;ZFP36;KLRK1;GPR15;CCL5;PTK2B;CD37;LSP1;IL7R;GPSM3;PRR13
CSNK1G2 human kinase ARCHS4 coexpression	12/299	0.747352	0.999996	0	0	0.849676	0.247442	SUN2;PHC2;RNF44;SF3A2;CCDC9;PHF1;SETD1A;FBRSL1;PLEKHM2;ZBTB7B;PRR14;GPSM3
CDKL2 human kinase ARCHS4 coexpression	12/299	0.747352	0.999996	0	0	0.849676	0.247442	ARNT2;UCHL1;ATP6V1G2;FSD1L;KIF5C;DNAJC6;PSD3;FXYD6;EML1;GABRG2;RALGPS1;LRP12
NEK6 human kinase ARCHS4 coexpression	12/299	0.747352	0.999996	0	0	0.849676	0.247442	DCSTAMP;MMP14;GPR15;CCL22;RAB20;GM2A;TNIP1;CD80;DOT1L;PPIF;PLEKHM2;ANKRD52
MAP2K1 human kinase ARCHS4 coexpression	12/299	0.747352	0.999996	0	0	0.849676	0.247442	RIMS3;REXO1;TNIP1;WBP2;IDS;PLEKHM2;ANKRD52;PRKACA;ELK1;MEF2D;TUBB4A;CENPB
STK10 human kinase ARCHS4 coexpression	12/299	0.747352	0.999996	0	0	0.849676	0.247442	SUN2;ATG16L2;CLEC7A;CHST15;DPEP2;ITGAX;PTK2B;CD37;LSP1;TNFRSF1B;LITAF;GPSM3
TAOK2 human kinase ARCHS4 coexpression	12/299	0.747352	0.999996	0	0	0.849676	0.247442	SF3A2;REXO1;TMEM63B;SETD1A;ATN1;FBRSL1;PLEKHM2;ANKRD52;PRKACA;CENPB;BCL9L;CHERP
ACVR1 human kinase ARCHS4 coexpression	12/299	0.747352	0.999996	0	0	0.849676	0.247442	SPOCD1;MMP14;CRTAP;CCDC80;RRAS;WFS1;CD109;CDH11;ATP2B4;ITGAV;PPBP;NFE2L2
ANKK1 human kinase ARCHS4 coexpression	12/299	0.747352	0.999996	0	0	0.849676	0.247442	CDC20B;PRRT3;TPPP3;SPAG8;CAPSL;CCDC114;CYP4B1;TEKT4;DYNLRB2;BBOF1;MUC20;ANKUB1
KSR1 human kinase ARCHS4 coexpression	12/299	0.747352	0.999996	0	0	0.849676	0.247442	SUN2;RNF44;REXO1;ATG16L2;CD80;DOT1L;FBRSL1;PTK2B;PRKACA;ZBTB7B;RALGDS;MEF2D
BTK human kinase ARCHS4 coexpression	12/299	0.747352	0.999996	0	0	0.849676	0.247442	STAT5A;ATG16L2;PSTPIP2;RHOG;DPEP2;IRF8;PTK2B;CD37;LGALS9;LSP1;TNFRSF1B;GPSM3
EGFR human kinase ARCHS4 coexpression	12/299	0.747352	0.999996	0	0	0.849676	0.247442	SPOCD1;CYTH3;SRPX;RTKN;GALNT2;SDC3;PDPN;TNC;ITGAV;TNS4;CENPB;B4GALT5
EPHA2 human kinase ARCHS4 coexpression	12/299	0.747352	0.999996	0	0	0.849676	0.247442	FOSL1;ERRFI1;CRTAP;GALNT2;HMGA1;PLEKHN1;ANKRD52;TNS4;PHLDA1;CENPB;TGM2;BCL9L
EPHA8 human kinase ARCHS4 coexpression	12/299	0.747352	0.999996	0	0	0.849676	0.247442	GDF9;LINGO1;UCHL1;MARCKSL1;ATP8A2;NCOA6;KIF5C;CDK20;HOXA1;HRCT1;NACAD;ZP2
EPHB2 human kinase ARCHS4 coexpression	12/299	0.747352	0.999996	0	0	0.849676	0.247442	TENM2;UCHL1;MMP14;VANGL2;EFS;KIF5C;TPBG;TSPAN5;FAT4;SIPA1L2;NKX6-1;SORCS2
ERBB3 human kinase ARCHS4 coexpression	12/299	0.747352	0.999996	0	0	0.849676	0.247442	C3;FCGBP;SLC6A19;CEACAM1;MUC1;DHRS11;RTKN;SERPINF2;MTTP;MISP;AGT;HID1
FLT3 human kinase ARCHS4 coexpression	12/299	0.747352	0.999996	0	0	0.849676	0.247442	SOCS2;CSRNP1;SH3KBP1;MSRB3;IRF8;PTK2B;LGALS9;CACNA2D4;EMB;LSP1;MEF2D;PNRC1
FLT4 human kinase ARCHS4 coexpression	12/299	0.747352	0.999996	0	0	0.849676	0.247442	CLDN5;SF3A2;FLT1;ANGPT2;FAM69B;SETD1A;FAM65A;SYNPO;SMAD6;MOCS1;PALD1;PLEKHJ1
PTK2 human kinase ARCHS4 coexpression	12/299	0.747352	0.999996	0	0	0.849676	0.247442	NCKAP1;PHLDB1;NFASC;PGAP1;CDKL5;BMPR2;PSD3;PLEKHA5;NHS;ITGAV;EML1;EIF4G3
PTK2B human kinase ARCHS4 coexpression	12/299	0.747352	0.999996	0	0	0.849676	0.247442	SUN2;ATG16L2;RHOG;DPEP2;ITGAX;CD37;LGALS9;LSP1;ZBTB7B;TNFRSF1B;MEF2D;GPSM3
STK35 human kinase ARCHS4 coexpression	12/299	0.747352	0.999996	0	0	0.849676	0.247442	YTHDF1;RNF44;REXO1;TMEM63B;MAML1;SETD1A;ANKRD52;AMBRA1;EPHA1;SLC9A1;CHERP;B4GALT5
FASTK human kinase ARCHS4 coexpression	12/299	0.747352	0.999996	0	0	0.849676	0.247442	SUN2;SF3A2;REXO1;FBRSL1;UBALD1;PLEKHM2;ANKRD52;PRKACA;ZBTB7B;MAF1;CENPB;CHERP
PDK4 human kinase ARCHS4 coexpression	12/299	0.747352	0.999996	0	0	0.849676	0.247442	PER2;PTPRN;IGIP;GPD1;AQP7;C2CD4A;LPL;KCTD12;SYNPO;ELL2;SLC7A2;SLC38A4
PIK3CG human kinase ARCHS4 coexpression	12/299	0.747352	0.999996	0	0	0.849676	0.247442	MAP3K1;CLEC7A;ITGAX;PTK2B;CD37;LGALS9;EMB;LSP1;MXD1;SYTL3;GPSM3;JAK1
CDC42BPG human kinase ARCHS4 coexpression	11/299	0.832169	0.999996	0	0	0.775285	0.142435	MUC1;TMEM63B;ARHGAP39;PLEKHN1;ZBTB7B;SIPA1L3;MISP;MUC20;HID1;SLC9A1;BCL9L
LATS2 human kinase ARCHS4 coexpression	11/299	0.832169	0.999996	0	0	0.775285	0.142435	CYTH3;CSRNP1;MMP14;CRTAP;CCDC80;RRAS;ZFP3;CDH11;ITGAV;PTX3;FOSL2
MAST2 human kinase ARCHS4 coexpression	11/299	0.832169	0.999996	0	0	0.775285	0.142435	JPH2;TMEM63B;PGAM2;ATN1;AMPD1;CAPN3;SCN4A;ANKRD52;SYNPO;PRKACA;CENPB
MAST3 human kinase ARCHS4 coexpression	11/299	0.832169	0.999996	0	0	0.775285	0.142435	ATG16L2;CLEC7A;WBP2;PTPRN;DPEP2;ITGAX;IDS;PTK2B;LSP1;ZDHHC2;GPSM3
MAST4 human kinase ARCHS4 coexpression	11/299	0.832169	0.999996	0	0	0.775285	0.142435	EML6;CDKL5;GFOD1;NEGR1;RAB12;NOVA2;SLC26A8;PDGFA;KLRD1;TTPAL;FOXP1
PRKCB human kinase ARCHS4 coexpression	11/299	0.832169	0.999996	0	0	0.775285	0.142435	OLFM1;SUN2;RIMS3;SYNJ1;DNAJC6;DPEP2;IDS;CD37;HIVEP2;CACNG3;GPSM3
CAMK2D human kinase ARCHS4 coexpression	11/299	0.832169	0.999996	0	0	0.775285	0.142435	ARRDC4;PER2;MARCKS;INO80D;USP53;DDAH1;AXL;C1GALT1;ARID5B;FAM76A;ZDHHC2
PHKG1 human kinase ARCHS4 coexpression	11/299	0.832169	0.999996	0	0	0.775285	0.142435	EPM2A;PHTF2;JPH2;MUSTN1;PGAM2;AMPD1;CAPN3;SCN4A;FAM76A;SYNPO;ZDHHC2
PRKD1 human kinase ARCHS4 coexpression	11/299	0.832169	0.999996	0	0	0.775285	0.142435	LATS1;GP9;PDCD6IP;ZMYM4;WFS1;ANKRD55;FAM198B;NAPEPLD;FBXL17;SLC7A2;EPHB3
TRIB2 human kinase ARCHS4 coexpression	11/299	0.832169	0.999996	0	0	0.775285	0.142435	ARNT2;UCHL1;MARCKSL1;PGAP1;VANGL2;GBX2;KIF5C;SDC3;PBX3;TNC;FAM219A
TSSK4 human kinase ARCHS4 coexpression	11/299	0.832169	0.999996	0	0	0.775285	0.142435	SUN2;TMEM63A;NUAK2;MAP3K1;REXO1;PHF1;TCF7;PDE4B;TXNDC2;CCDC54;AKAP4
CDKL1 human kinase ARCHS4 coexpression	11/299	0.832169	0.999996	0	0	0.775285	0.142435	EML6;SYT12;RAB12;NOVA2;SDC3;FBXL17;PDGFA;SYCP3;MS4A2;CSF2RA;FOXP1
HIPK1 human kinase ARCHS4 coexpression	11/299	0.832169	0.999996	0	0	0.775285	0.142435	MAP3K1;TMEM63B;FBXO39;TXNDC2;CCDC54;HIVEP2;EMB;AKAP4;MEF2D;FOSL2;BCL9L
MAPK9 human kinase ARCHS4 coexpression	11/299	0.832169	0.999996	0	0	0.775285	0.142435	RAP2A;CHKA;KIF5C;ZBTB38;RASSF8;FAM219A;FOXK1;SIPA1L2;DUSP9;CAMSAP1;PLEKHJ1
NEK10 human kinase ARCHS4 coexpression	11/299	0.832169	0.999996	0	0	0.775285	0.142435	TPPP3;SPAG8;CAPSL;CCDC114;CYP4B1;TEKT4;DYNLRB2;EFCAB6;BBOF1;MUC20;ANKUB1
NEK9 human kinase ARCHS4 coexpression	11/299	0.832169	0.999996	0	0	0.775285	0.142435	GGA2;MLXIP;SUN2;JPH2;TMEM63A;MAML1;ATP2B4;PTK2B;SYNPO;PRKACA;MEF2D
MAP3K12 human kinase ARCHS4 coexpression	11/299	0.832169	0.999996	0	0	0.775285	0.142435	ARNT2;PHLDB1;NFASC;RIMS3;CDKL5;MCF2L;OPA3;CASKIN1;ATN1;GPR37L1;TUBB4A
MAP3K19 human kinase ARCHS4 coexpression	11/299	0.832169	0.999996	0	0	0.775285	0.142435	WDR49;TPPP3;SPAG8;CAPSL;CCDC114;CYP4B1;TEKT4;DYNLRB2;BBOF1;MUC20;ANKUB1
PAK1 human kinase ARCHS4 coexpression	11/299	0.832169	0.999996	0	0	0.775285	0.142435	OLFM1;ATP6V1G2;RIMS3;DNAJC6;WBP2;CASKIN1;IDS;PTK2B;MAPRE3;TUBB4A;CACNG3
TGFBR1 human kinase ARCHS4 coexpression	11/299	0.832169	0.999996	0	0	0.775285	0.142435	ASPM;RAP2A;SLF1;MARCKS;TMEM98;LIX1;DCUN1D4;PLEKHA5;ARID5B;PRPF40A;CHD1
EPHB1 human kinase ARCHS4 coexpression	11/299	0.832169	0.999996	0	0	0.775285	0.142435	LINGO1;UCHL1;MARCKSL1;NFASC;PGAP1;VANGL2;NOL4L;FSD1L;KIF5C;FXYD6;CACNA1E
JAK2 human kinase ARCHS4 coexpression	11/299	0.832169	0.999996	0	0	0.775285	0.142435	MAP3K1;SP110;ACSL1;CLEC7A;PSTPIP2;PLBD1;TCP11L2;EMB;MXD1;IFIT3;JAK1
PDGFRB human kinase ARCHS4 coexpression	11/299	0.832169	0.999996	0	0	0.775285	0.142435	CYTH3;SRPX;MMP14;PHLDB1;CRTAP;CCDC80;RRAS;CDH11;ATP2B4;PLPP3;FBLN2
EIF2AK2 human kinase ARCHS4 coexpression	11/299	0.832169	0.999996	0	0	0.775285	0.142435	CXCL10;ZNFX1;KRT39;SP110;STAT2;CD80;ZBTB38;CDC27;OSGIN2;MXD1;IFIT3
ERN2 human kinase ARCHS4 coexpression	11/299	0.832169	0.999996	0	0	0.775285	0.142435	FCGBP;CEACAM1;TPPP3;SLC35A3;SPAG8;CAPSL;CCDC114;CYP4B1;TEKT4;MISP;MUC20
IKBKE human kinase ARCHS4 coexpression	11/299	0.832169	0.999996	0	0	0.775285	0.142435	SUN2;TNIP1;SP110;RHOG;ITGAX;PTK2B;LGALS9;LSP1;IL7R;TNFRSF1B;GPSM3
PINK1 human kinase ARCHS4 coexpression	11/299	0.832169	0.999996	0	0	0.775285	0.142435	JPH2;PGAM2;AMPD1;CAPN3;PLEKHM2;MAPRE3;SCN4A;SYNPO;PRKACA;TRIOBP;RHOBTB2
PKDCC human kinase ARCHS4 coexpression	11/299	0.832169	0.999996	0	0	0.775285	0.142435	JPH2;CRTAP;PGAM2;GPD1;AQP7;AMPD1;CAPN3;SIX1;SCN4A;SYNPO;PRKACA
RNASEL human kinase ARCHS4 coexpression	11/299	0.832169	0.999996	0	0	0.775285	0.142435	GALNT2;ZBTB38;RASSF8;SIK1;IRS2;SLC30A1;ITGAV;IL7R;CRLF1;DUSP7;OSBP2
WNK1 human kinase ARCHS4 coexpression	11/299	0.832169	0.999996	0	0	0.775285	0.142435	RALGAPB;TMEM63B;MAML1;SETD1A;RANBP10;ATN1;HIVEP2;ANKRD52;TRIM10;MEF2D;OSBP2
PDK2 human kinase ARCHS4 coexpression	11/299	0.832169	0.999996	0	0	0.775285	0.142435	JPH2;MUSTN1;PGAM2;GPD1;AMPD1;CAPN3;SIX1;MAPRE3;SCN4A;SYNPO;PRKACA
ATM human kinase ARCHS4 coexpression	11/299	0.832169	0.999996	0	0	0.775285	0.142435	SUN2;SNRK;TMEM63A;MAP3K1;CLEC7A;TCF7;TCP11L2;HIVEP2;EMB;IL7R;JAK1
AKT1 human kinase ARCHS4 coexpression	10/299	0.897628	0.999996	0	0	0.70157	0.0757689	REXO1;TMEM63B;MAML1;ATN1;FBRSL1;ANKRD52;PRKACA;ZBTB7B;CENPB;BCL9L
GRK3 human kinase ARCHS4 coexpression	10/299	0.897628	0.999996	0	0	0.70157	0.0757689	GGA2;MAP3K1;CDKL5;CLEC7A;ITGAX;IDS;PTK2B;CD37;HIVEP2;MXD1
PKN1 human kinase ARCHS4 coexpression	10/299	0.897628	0.999996	0	0	0.70157	0.0757689	SUN2;SF3A2;REXO1;SETD1A;FBRSL1;PLEKHM2;ZBTB7B;CENPB;GPSM3;CHERP
MYLK4 human kinase ARCHS4 coexpression	10/299	0.897628	0.999996	0	0	0.70157	0.0757689	EPM2A;PHTF2;TBX15;JPH2;MUSTN1;PGAM2;AMPD1;CAPN3;SCN4A;SYNPO
PSKH1 human kinase ARCHS4 coexpression	10/299	0.897628	0.999996	0	0	0.70157	0.0757689	CRTAP;REXO1;GALNT2;ANKRD52;PRKACA;ZBTB7B;MAF1;CENPB;RELA;BCL9L
STK33 human kinase ARCHS4 coexpression	10/299	0.897628	0.999996	0	0	0.70157	0.0757689	RP1L1;TPH2;IQCF3;CDKL5;NEGR1;SRD5A1;PLEKHA5;ARHGAP28;KLRD1;EFCAB6
MAK human kinase ARCHS4 coexpression	10/299	0.897628	0.999996	0	0	0.70157	0.0757689	CDC20B;RP1L1;TPPP3;FSD1L;PDE6H;PLEKHA5;FAM76A;EFCAB6;EML1;ANKUB1
MAPK15 human kinase ARCHS4 coexpression	10/299	0.897628	0.999996	0	0	0.70157	0.0757689	TPPP3;SPAG8;CAPSL;CCDC114;CYP4B1;ARHGAP39;TEKT4;DYNLRB2;BBOF1;MUC20
MAPK8 human kinase ARCHS4 coexpression	10/299	0.897628	0.999996	0	0	0.70157	0.0757689	UCHL1;MARCKSL1;PGAP1;FSD1L;KIF5C;PBX3;FXYD6;AP3B2;RALGPS1;FAM217B
SRPK3 human kinase ARCHS4 coexpression	10/299	0.897628	0.999996	0	0	0.70157	0.0757689	CHRNA1;TBX15;JPH2;MUSTN1;PGAM2;AMPD1;CAPN3;SIX1;SCN4A;SYNPO
NEK11 human kinase ARCHS4 coexpression	10/299	0.897628	0.999996	0	0	0.70157	0.0757689	WDR49;TPPP3;LRGUK;SPAG8;CAPSL;CCDC114;CYP4B1;TEKT4;DYNLRB2;BBOF1
MAP2K5 human kinase ARCHS4 coexpression	10/299	0.897628	0.999996	0	0	0.70157	0.0757689	TMEM26;ISYNA1;LRGUK;SF3A2;RAD51AP2;RUSC2;SYCP1;BNIP3;MAPRE3;CREB5
MAP4K5 human kinase ARCHS4 coexpression	10/299	0.897628	0.999996	0	0	0.70157	0.0757689	SPOCD1;PGAP1;BMPR2;SRD5A1;CDH11;ALG13;ITGAV;EML1;CPEB2;AP3B2
OXSR1 human kinase ARCHS4 coexpression	10/299	0.897628	0.999996	0	0	0.70157	0.0757689	DUSP5;RALGAPB;PDCD6IP;SEC24A;TNIP1;GALNT2;PPIF;ANKRD52;FOSL2;B4GALT5
PAK2 human kinase ARCHS4 coexpression	10/299	0.897628	0.999996	0	0	0.70157	0.0757689	SUN2;MAP3K1;RALGAPB;MAML1;CHST15;ANKRD52;WBP11;CBL;JAK1;BCL9L
STRADB human kinase ARCHS4 coexpression	10/299	0.897628	0.999996	0	0	0.70157	0.0757689	CHST15;RANBP10;DPEP2;PLBD1;TSPAN5;TCP11L2;MAF1;MXD1;TRIM10;OSBP2
BMPR1B human kinase ARCHS4 coexpression	10/299	0.897628	0.999996	0	0	0.70157	0.0757689	TMEM145;EML6;NEGR1;RAB12;NOVA2;FBXL17;NEDD4L;PDGFA;TTPAL;FOXP1
ALK human kinase ARCHS4 coexpression	10/299	0.897628	0.999996	0	0	0.70157	0.0757689	OLFM1;RIMS3;TH;NAB2;ATP2B4;NACAD;FAM219A;PRKACA;AP3B2;MEF2D
EPHA5 human kinase ARCHS4 coexpression	10/299	0.897628	0.999996	0	0	0.70157	0.0757689	PGAP1;NOL4L;ATP8A2;BMPR2;SIX1;FXYD6;DLGAP2;AP3B2;LRP12;CACNA1G
FER human kinase ARCHS4 coexpression	10/299	0.897628	0.999996	0	0	0.70157	0.0757689	PER2;TPH2;IQCF3;CDKL5;NEGR1;STK36;SRD5A1;PLEKHA5;ARHGAP28;EFCAB6
FGFR4 human kinase ARCHS4 coexpression	10/299	0.897628	0.999996	0	0	0.70157	0.0757689	C3;RTKN;TMEM63B;PAH;SERPINF2;ALB;ANG;SLC17A2;AGT;CRLF1
FLT1 human kinase ARCHS4 coexpression	10/299	0.897628	0.999996	0	0	0.70157	0.0757689	CLDN5;PROCR;SNRK;BMPR2;RASSF8;LPL;ARHGAP28;CXCL1;SIPA1L2;MS4A2
FRK human kinase ARCHS4 coexpression	10/299	0.897628	0.999996	0	0	0.70157	0.0757689	TPH2;IQCF3;CDKL5;NEGR1;SRD5A1;STARD8;PLEKHA5;ARHGAP28;KLRD1;EFCAB6
IGF1R human kinase ARCHS4 coexpression	10/299	0.897628	0.999996	0	0	0.70157	0.0757689	BRD3;BCL9;VANGL2;RALGAPB;NCOA6;PPM1H;SIPA1L2;SIPA1L3;EIF4G3;SLC7A2
LCK human kinase ARCHS4 coexpression	10/299	0.897628	0.999996	0	0	0.70157	0.0757689	KLRK1;SH3KBP1;PYHIN1;CCL5;TCF7;SH3BGRL3;LSP1;HCST;GPSM3;PRR13
MST1R human kinase ARCHS4 coexpression	10/299	0.897628	0.999996	0	0	0.70157	0.0757689	FCGBP;CEACAM1;MUC1;DHRS11;GPRC5A;TMEM63B;PLEKHN1;TNS4;ZBTB7B;MISP
SCYL2 human kinase ARCHS4 coexpression	10/299	0.897628	0.999996	0	0	0.70157	0.0757689	NCKAP1;EGR1;UHRF1BP1L;RALGAPB;PDCD6IP;SEC24A;XYLT1;UBXN7;DNAAF5;ATP2C1
SGK494 human kinase ARCHS4 coexpression	10/299	0.897628	0.999996	0	0	0.70157	0.0757689	TMEM145;EML6;NEGR1;RAB12;NOVA2;SLC26A8;PDGFA;TTPAL;CSF2RA;FOXP1
STK32B human kinase ARCHS4 coexpression	10/299	0.897628	0.999996	0	0	0.70157	0.0757689	GDF9;ANGPT2;WFS1;GALNT2;SDC3;TNC;MSRB3;PRLHR;ZKSCAN5;TEX37
UHMK1 human kinase ARCHS4 coexpression	10/299	0.897628	0.999996	0	0	0.70157	0.0757689	MAP3K1;RALGAPB;PDCD6IP;SEC24A;ZBTB38;CDC27;SLC30A1;ITGAV;OSGIN2;JAK1
ULK3 human kinase ARCHS4 coexpression	10/299	0.897628	0.999996	0	0	0.70157	0.0757689	SUN2;TMEM63A;SF3A2;REXO1;FBRSL1;PLEKHM2;ZBTB7B;MAF1;RALGDS;PRR14
EEF2K human kinase ARCHS4 coexpression	10/299	0.897628	0.999996	0	0	0.70157	0.0757689	MLXIP;TBX15;JPH2;PGAM2;AMPD1;CAPN3;SCN4A;FOXK1;SYNPO;MEF2D
PKN2 human kinase ARCHS4 coexpression	9/299	0.943345	0.999996	0	0	0.628524	0.0366576	MAP3K1;RALGAPB;PDCD6IP;ZMYM4;FAR1;MXD1;CHD1;HS2ST1;CREB5
PRKCI human kinase ARCHS4 coexpression	9/299	0.943345	0.999996	0	0	0.628524	0.0366576	NCKAP1;CTBP2;ZMYM4;DESI2;PRPF40A;ITGAV;CHML;EPHA1;ARL5A
PRKCQ human kinase ARCHS4 coexpression	9/299	0.943345	0.999996	0	0	0.628524	0.0366576	JPH2;MUSTN1;PGAM2;TCF7;AMPD1;CAPN3;SCN4A;SYNPO;IL7R
PRKG1 human kinase ARCHS4 coexpression	9/299	0.943345	0.999996	0	0	0.628524	0.0366576	TBX15;JPH2;MUSTN1;PGAM2;CDH11;AMPD1;CAPN3;SCN4A;SYNPO
RPS6KA4 human kinase ARCHS4 coexpression	9/299	0.943345	0.999996	0	0	0.628524	0.0366576	SUN2;REXO1;GALNT2;PLEKHM2;ANKRD52;ZBTB7B;CENPB;RELA;BCL9L
MARK3 human kinase ARCHS4 coexpression	9/299	0.943345	0.999996	0	0	0.628524	0.0366576	ALAS2;RALGAPB;RANBP10;TCP11L2;DNAJB14;TRIM10;EPHB3;OSBP2;B4GALT5
MYLK2 human kinase ARCHS4 coexpression	9/299	0.943345	0.999996	0	0	0.628524	0.0366576	TBX15;JPH2;MUSTN1;PGAM2;AMPD1;CAPN3;SIX1;SCN4A;SYNPO
PRKAA2 human kinase ARCHS4 coexpression	9/299	0.943345	0.999996	0	0	0.628524	0.0366576	PHTF2;TBX15;JPH2;MUSTN1;PGAM2;AMPD1;CAPN3;SCN4A;SYNPO
PRKD3 human kinase ARCHS4 coexpression	9/299	0.943345	0.999996	0	0	0.628524	0.0366576	ASPM;DESI2;ZBTB38;RASSF8;SIX1;PRPF40A;CHD1;MALT1;HS2ST1
TRIO human kinase ARCHS4 coexpression	9/299	0.943345	0.999996	0	0	0.628524	0.0366576	CYTH3;RALGAPB;RUSC2;GALNT2;ATN1;ATP2B4;ITGAV;ANKRD52;CENPB
CDK12 human kinase ARCHS4 coexpression	9/299	0.943345	0.999996	0	0	0.628524	0.0366576	RALGAPB;REXO1;MAML1;NCOA6;SETD1A;ANKRD52;AMBRA1;SIPA1L3;CHERP
CDK13 human kinase ARCHS4 coexpression	9/299	0.943345	0.999996	0	0	0.628524	0.0366576	MAP3K1;RALGAPB;MAML1;TCF7;HIVEP2;CBL;SIPA1L3;CHD1;JAK1
DYRK1A human kinase ARCHS4 coexpression	9/299	0.943345	0.999996	0	0	0.628524	0.0366576	SNRK;MAP3K1;RALGAPB;HIVEP2;OSGIN2;EMB;MEF2D;CHD1;FOSL2
ICK human kinase ARCHS4 coexpression	9/299	0.943345	0.999996	0	0	0.628524	0.0366576	NCKAP1;RALGAPB;BMPR2;MIER3;NCOA6;NEDD4L;TAB3;CPEB2;ARL5A
MAPK12 human kinase ARCHS4 coexpression	9/299	0.943345	0.999996	0	0	0.628524	0.0366576	JPH2;SF3A2;MUSTN1;PGAM2;AMPD1;CAPN3;SIX1;SCN4A;SYNPO
MOK human kinase ARCHS4 coexpression	9/299	0.943345	0.999996	0	0	0.628524	0.0366576	FOSL1;TPPP3;SPAG8;CAPSL;CCDC114;ICA1L;DYNLRB2;EFCAB6;ANKUB1
NEK1 human kinase ARCHS4 coexpression	9/299	0.943345	0.999996	0	0	0.628524	0.0366576	TPH2;IQCF3;FSD1L;CCDC158;ARHGAP28;FAM76A;EFCAB6;DNAJB7;SCAI
MAP2K2 human kinase ARCHS4 coexpression	9/299	0.943345	0.999996	0	0	0.628524	0.0366576	SF3A2;REXO1;FBRSL1;UBALD1;PLEKHM2;ANKRD52;PRKACA;ZBTB7B;CENPB
MAP3K4 human kinase ARCHS4 coexpression	9/299	0.943345	0.999996	0	0	0.628524	0.0366576	TMEM26;PHTF2;ASPM;ISYNA1;RALGAPB;ZMYM4;CHML;LONRF1;ZBTB2
NRK human kinase ARCHS4 coexpression	9/299	0.943345	0.999996	0	0	0.628524	0.0366576	NCKAP1;BMPR2;MIER3;PDPN;SEPW1;KCTD12;ATP2C1;ZBTB2;CACNA1G
ACVR2A human kinase ARCHS4 coexpression	9/299	0.943345	0.999996	0	0	0.628524	0.0366576	BRD3;MARCKS;PGAP1;NOL4L;NEGR1;PBX3;FBXL17;LRP12;FOXP1
IRAK1 human kinase ARCHS4 coexpression	9/299	0.943345	0.999996	0	0	0.628524	0.0366576	CRTAP;REXO1;GALNT2;SETD1A;PPIF;ANKRD52;ELK1;CENPB;CHERP
ABL1 human kinase ARCHS4 coexpression	9/299	0.943345	0.999996	0	0	0.628524	0.0366576	CYTH3;MMP14;CRTAP;GALNT2;ATN1;ANKRD52;CENPB;BCL9L;CHERP
EPHA4 human kinase ARCHS4 coexpression	9/299	0.943345	0.999996	0	0	0.628524	0.0366576	LGI1;ARNT2;OLFM1;RIMS3;SYNJ1;LIX1;DNAJC6;PSD3;ADAM22
EPHA7 human kinase ARCHS4 coexpression	9/299	0.943345	0.999996	0	0	0.628524	0.0366576	NECAB2;PGAP1;VANGL2;LIX1;TPBG;FXYD6;FAT4;EML1;LRP12
FGFR1 human kinase ARCHS4 coexpression	9/299	0.943345	0.999996	0	0	0.628524	0.0366576	BCL9;PHLDB1;VANGL2;EFS;CTBP2;SDC3;EPHA1;PLPP3;FBLN2
FGFR3 human kinase ARCHS4 coexpression	9/299	0.943345	0.999996	0	0	0.628524	0.0366576	C3;RTKN;TMEM63B;PAH;SERPINF2;CASKIN1;ATN1;DUSP9;AGT
MET human kinase ARCHS4 coexpression	9/299	0.943345	0.999996	0	0	0.628524	0.0366576	FOSL1;ERRFI1;NCKAP1;CRTAP;GPRC5A;GALNT2;CD109;ITGAV;DCBLD2
RET human kinase ARCHS4 coexpression	9/299	0.943345	0.999996	0	0	0.628524	0.0366576	SYT12;DOK7;NACAD;ANKRD52;PRKACA;CENPB;HID1;CACNA1G;BCL9L
ROR1 human kinase ARCHS4 coexpression	9/299	0.943345	0.999996	0	0	0.628524	0.0366576	MAD2L2;KCNG3;CTBP2;DESI2;TRPC1;BEND3;PDGFA;PRPF40A;EPHA1
STYK1 human kinase ARCHS4 coexpression	9/299	0.943345	0.999996	0	0	0.628524	0.0366576	FCGBP;SLC6A19;CEACAM1;UPK1B;DHRS11;SLC35A3;CACYBP;PIGV;MISP
EIF2AK1 human kinase ARCHS4 coexpression	9/299	0.943345	0.999996	0	0	0.628524	0.0366576	ALAS2;TMEM63B;RANBP10;PRAME;PPBP;ANKRD52;TRIM10;OSBP2;CHERP
SCYL3 human kinase ARCHS4 coexpression	9/299	0.943345	0.999996	0	0	0.628524	0.0366576	GFOD1;SYT12;RAB12;LDLRAD2;PDGFA;ARID5B;CSF2RA;TXN2;FOXP1
STK36 human kinase ARCHS4 coexpression	9/299	0.943345	0.999996	0	0	0.628524	0.0366576	TPPP3;PID1;CHKA;CAPSL;CCDC114;SPATA2;CYP4B1;ARHGAP39;DYNLRB2
ALPK1 human kinase ARCHS4 coexpression	9/299	0.943345	0.999996	0	0	0.628524	0.0366576	TPH2;ATG16L2;VNN3;CLEC7A;SRD5A1;KLRD1;EFCAB6;MXD1;CREB5
ALPK3 human kinase ARCHS4 coexpression	9/299	0.943345	0.999996	0	0	0.628524	0.0366576	TBX15;JPH2;MUSTN1;PGAM2;ANKRD1;AMPD1;CAPN3;SCN4A;SYNPO
RIOK3 human kinase ARCHS4 coexpression	9/299	0.943345	0.999996	0	0	0.628524	0.0366576	GP9;ALAS2;MAP3K1;TCP11L2;PPBP;BBOF1;MXD1;TRIM10;OSBP2
PRKY human kinase ARCHS4 coexpression	8/299	0.971949	0.999996	0	0	0.556138	0.0158232	SNRK;INO80D;SP110;DUSP1;TCF7;KLRD1;PRL;IL7R
ROCK2 human kinase ARCHS4 coexpression	8/299	0.971949	0.999996	0	0	0.556138	0.0158232	NCKAP1;RALGAPB;BMPR2;USP53;ZMYM4;ZBTB38;RASSF8;ITGAV
RPS6KA6 human kinase ARCHS4 coexpression	8/299	0.971949	0.999996	0	0	0.556138	0.0158232	PAQR8;EML6;NEGR1;RAB12;PLCE1;NEDD4L;PDGFA;FOXP1
RPS6KB1 human kinase ARCHS4 coexpression	8/299	0.971949	0.999996	0	0	0.556138	0.0158232	SYT12;SLC6A14;DOK7;OSGIN2;SLC7A2;CENPB;HID1;BCL9L
RPS6KB2 human kinase ARCHS4 coexpression	8/299	0.971949	0.999996	0	0	0.556138	0.0158232	SF3A2;REXO1;TADA3;UBALD1;RHOF;ZBTB7B;MAF1;PRR14
SGK3 human kinase ARCHS4 coexpression	8/299	0.971949	0.999996	0	0	0.556138	0.0158232	TPH2;EML6;CDKL5;SLC35A3;OPA3;KLRD1;CSF2RA;SCIMP
DAPK2 human kinase ARCHS4 coexpression	8/299	0.971949	0.999996	0	0	0.556138	0.0158232	CDKL5;OPA3;PGAM2;SLC26A8;AMPD1;CAPN3;SCN4A;SCIMP
MYLK3 human kinase ARCHS4 coexpression	8/299	0.971949	0.999996	0	0	0.556138	0.0158232	TPH2;CDKL5;NEGR1;SRD5A1;OPA3;ARHGAP28;KLRD1;EFCAB6
OBSCN human kinase ARCHS4 coexpression	8/299	0.971949	0.999996	0	0	0.556138	0.0158232	TBX15;JPH2;MUSTN1;PGAM2;AMPD1;CAPN3;SCN4A;SYNPO
SPEG human kinase ARCHS4 coexpression	8/299	0.971949	0.999996	0	0	0.556138	0.0158232	TBX15;MUSTN1;PGAM2;AMPD1;CAPN3;SCN4A;SYNPO;PRKACA
TTN human kinase ARCHS4 coexpression	8/299	0.971949	0.999996	0	0	0.556138	0.0158232	PHTF2;TBX15;JPH2;PGAM2;AMPD1;CAPN3;SCN4A;SYNPO
CSNK1A1 human kinase ARCHS4 coexpression	8/299	0.971949	0.999996	0	0	0.556138	0.0158232	PER2;EGR1;MARCKS;INO80D;DDAH1;FAM76A;ZDHHC2;ELL2
CDK11A human kinase ARCHS4 coexpression	8/299	0.971949	0.999996	0	0	0.556138	0.0158232	CCDC9;ODF2;PHF1;FBXO39;TXNDC2;CCDC54;DNAJB7;AKAP4
CDK19 human kinase ARCHS4 coexpression	8/299	0.971949	0.999996	0	0	0.556138	0.0158232	NUMBL;BMPR2;NCOA6;NEDD4L;TAB3;CCDC54;DNAJB7;ATP2C1
CDK8 human kinase ARCHS4 coexpression	8/299	0.971949	0.999996	0	0	0.556138	0.0158232	RPS26;PGAP1;BIN2;SESN3;MIER3;DESI2;UBXN7;LONRF1
CDKL5 human kinase ARCHS4 coexpression	8/299	0.971949	0.999996	0	0	0.556138	0.0158232	TPH2;NEGR1;SRD5A1;OPA3;PLEKHA5;ARHGAP28;CACNA1E;SCAI
CLK4 human kinase ARCHS4 coexpression	8/299	0.971949	0.999996	0	0	0.556138	0.0158232	TPH2;ERICH6;DDX5;SCML4;ZFP3;EFCAB6;MTM1;CREB5
DYRK1B human kinase ARCHS4 coexpression	8/299	0.971949	0.999996	0	0	0.556138	0.0158232	JPH2;MUSTN1;PGAM2;AMPD1;CAPN3;SCN4A;SYNPO;PRKACA
MAPK7 human kinase ARCHS4 coexpression	8/299	0.971949	0.999996	0	0	0.556138	0.0158232	BRD3;NUMBL;ALDH1B1;GFRAL;UBALD1;RHOF;MKRN2OS;CACNA1G
MAP3K15 human kinase ARCHS4 coexpression	8/299	0.971949	0.999996	0	0	0.556138	0.0158232	STK31;EML6;PRRT3;SRD5A1;OPA3;SLC26A8;MAN1C1;FOPNL
MAP3K7 human kinase ARCHS4 coexpression	8/299	0.971949	0.999996	0	0	0.556138	0.0158232	ASPM;RAP2A;SEC24A;RNGTT;PPP2R5E;DESI2;PKDREJ;ARL5A
SLK human kinase ARCHS4 coexpression	8/299	0.971949	0.999996	0	0	0.556138	0.0158232	NCKAP1;RALGAPB;PDCD6IP;SLC30A1;ITGAV;FOSL2;JAK1;DSC3
STK3 human kinase ARCHS4 coexpression	8/299	0.971949	0.999996	0	0	0.556138	0.0158232	RP1L1;KDM5A;TPH2;CDKL5;SRD5A1;PLEKHA5;ARHGAP28;EFCAB6
ILK human kinase ARCHS4 coexpression	8/299	0.971949	0.999996	0	0	0.556138	0.0158232	SPOCD1;GP9;SRPX;RRAS;ABHD4;ITGA2B;SH3BGRL3;PPBP
LRRK1 human kinase ARCHS4 coexpression	8/299	0.971949	0.999996	0	0	0.556138	0.0158232	MAD2L2;MED14;VANGL2;KDM2B;SRD5A1;HMGA1;CHML;EPHA1
RIPK4 human kinase ARCHS4 coexpression	8/299	0.971949	0.999996	0	0	0.556138	0.0158232	ERRFI1;GPRC5A;PLEKHN1;TNS4;MUC20;S100A11;DSC3;BCL9L
TNNI3K human kinase ARCHS4 coexpression	8/299	0.971949	0.999996	0	0	0.556138	0.0158232	MYL4;JPH2;PGAM2;ANKRD1;SCN5A;SYNPO;SIPA1L2;TRIOBP
EPHA1 human kinase ARCHS4 coexpression	8/299	0.971949	0.999996	0	0	0.556138	0.0158232	MAD2L2;KCNG3;CTBP2;KDM2B;ALDH1B1;DESI2;HMGA1;BEND3
EPHB3 human kinase ARCHS4 coexpression	8/299	0.971949	0.999996	0	0	0.556138	0.0158232	MARCKSL1;RTKN;EFS;ATN1;ARHGAP39;PLEKHN1;SIPA1L2;HOXD8
INSR human kinase ARCHS4 coexpression	8/299	0.971949	0.999996	0	0	0.556138	0.0158232	PER2;EGR1;IQCF3;INO80D;FLT1;FAM76A;EFCAB6;ZDHHC2
KDR human kinase ARCHS4 coexpression	8/299	0.971949	0.999996	0	0	0.556138	0.0158232	CLDN5;FLT1;ANGPT2;FAM69B;FAM198B;LPL;SIPA1L2;PALD1
MATK human kinase ARCHS4 coexpression	8/299	0.971949	0.999996	0	0	0.556138	0.0158232	SUN2;RTKN;TCP11L2;SYCP3;MS4A2;HES2;TOMM6;FAM217B
PTK6 human kinase ARCHS4 coexpression	8/299	0.971949	0.999996	0	0	0.556138	0.0158232	FCGBP;CEACAM1;DHRS11;SLC35A3;OPA3;KLK13;MISP;HES2
ROR2 human kinase ARCHS4 coexpression	8/299	0.971949	0.999996	0	0	0.556138	0.0158232	KDM5A;UHRF1BP1L;CDH11;PABPC4L;SMAD6;FBLN2;CABLES2;EPHB3
CHUK human kinase ARCHS4 coexpression	8/299	0.971949	0.999996	0	0	0.556138	0.0158232	RALGAPB;SEC24A;DESI2;FAR1;SLC30A1;OSGIN2;SLC7A2;HS2ST1
PEAK1 human kinase ARCHS4 coexpression	8/299	0.971949	0.999996	0	0	0.556138	0.0158232	TPH2;CDKL5;NEGR1;SRD5A1;PLEKHA5;ARHGAP28;KLRD1;EFCAB6
RPS6KL1 human kinase ARCHS4 coexpression	8/299	0.971949	0.999996	0	0	0.556138	0.0158232	TPH2;NFASC;CDKL5;NEGR1;KIF5C;SRD5A1;MS4A2;AP3B2
TBCK human kinase ARCHS4 coexpression	8/299	0.971949	0.999996	0	0	0.556138	0.0158232	TPH2;IQCF3;PGAP1;CDKL5;SRD5A1;PLEKHA5;ARHGAP28;EFCAB6
TEX14 human kinase ARCHS4 coexpression	8/299	0.971949	0.999996	0	0	0.556138	0.0158232	TPH2;FBXO39;TXNDC2;ARHGAP28;CCDC54;EFCAB6;AKAP4;HDGFL1
WEE2 human kinase ARCHS4 coexpression	8/299	0.971949	0.999996	0	0	0.556138	0.0158232	GDF9;BCL2L10;RASL11A;RNF38;SPATA2;AMBRA1;ZP2;SYTL3
PDK1 human kinase ARCHS4 coexpression	8/299	0.971949	0.999996	0	0	0.556138	0.0158232	TPH2;EML6;INO80D;ANKRD55;BNIP3;ARHGAP28;LRP12;SEC22C
GRK1 human kinase ARCHS4 coexpression	7/299	0.987785	0.999996	0	0	0.484407	0.00595331	NCOA1;RP1L1;ATP8A2;PDE6H;CACNA2D4;CAMSAP1;OSBP2
GRK5 human kinase ARCHS4 coexpression	7/299	0.987785	0.999996	0	0	0.484407	0.00595331	CLDN5;GP9;SUN2;FLT1;RRAS;PPBP;JAK1
TSSK1B human kinase ARCHS4 coexpression	7/299	0.987785	0.999996	0	0	0.484407	0.00595331	CCDC9;ODF2;FBXO39;TXNDC2;CCDC54;DNAJB7;AKAP4
TSSK3 human kinase ARCHS4 coexpression	7/299	0.987785	0.999996	0	0	0.484407	0.00595331	CCDC9;ODF2;FBXO39;TXNDC2;CCDC54;DNAJB7;AKAP4
TSSK6 human kinase ARCHS4 coexpression	7/299	0.987785	0.999996	0	0	0.484407	0.00595331	CCDC9;ODF2;FBXO39;TXNDC2;CCDC54;DNAJB7;AKAP4
VRK3 human kinase ARCHS4 coexpression	7/299	0.987785	0.999996	0	0	0.484407	0.00595331	NEGR1;RAB12;PDGFA;TXNDC2;CCDC54;CSF2RA;FOXP1
CDK20 human kinase ARCHS4 coexpression	7/299	0.987785	0.999996	0	0	0.484407	0.00595331	LINGO1;UCHL1;ATP6V1G2;KIF5C;FXYD6;NACAD;RALGPS1
CDK3 human kinase ARCHS4 coexpression	7/299	0.987785	0.999996	0	0	0.484407	0.00595331	SUN2;REXO1;PLEKHM2;FAM65A;LGALS9;ZBTB7B;TRIOBP
CDK5 human kinase ARCHS4 coexpression	7/299	0.987785	0.999996	0	0	0.484407	0.00595331	OLFM1;UCHL1;MAPRE3;WDR46;MAPRE2;GABRG2;MLF2
CDKL3 human kinase ARCHS4 coexpression	7/299	0.987785	0.999996	0	0	0.484407	0.00595331	TPH2;IQCF3;SRD5A1;CCDC158;PRLHR;ARHGAP28;EFCAB6
CLK3 human kinase ARCHS4 coexpression	7/299	0.987785	0.999996	0	0	0.484407	0.00595331	CCDC9;PHF1;FBXO39;RANBP10;TXNDC2;CCDC54;AKAP4
MAPK6 human kinase ARCHS4 coexpression	7/299	0.987785	0.999996	0	0	0.484407	0.00595331	NCKAP1;SEC24A;STK36;DESI2;OSGIN2;CHML;ARL5A
NEK8 human kinase ARCHS4 coexpression	7/299	0.987785	0.999996	0	0	0.484407	0.00595331	TMEM145;EML6;RAB12;PDGFA;DNAJB7;CSF2RA;FOXP1
MYO3B human kinase ARCHS4 coexpression	7/299	0.987785	0.999996	0	0	0.484407	0.00595331	SYT12;RAB12;FBXL17;PDGFA;SYCP3;MS4A2;CSF2RA
STK24 human kinase ARCHS4 coexpression	7/299	0.987785	0.999996	0	0	0.484407	0.00595331	REXO1;TNIP1;MAML1;ZBTB7B;FOSL2;DSC3;B4GALT5
TAOK3 human kinase ARCHS4 coexpression	7/299	0.987785	0.999996	0	0	0.484407	0.00595331	LIN37;NAPEPLD;PDE4B;KCTD1;MKRN3;ARHGAP39;NKX6-1
BMPR1A human kinase ARCHS4 coexpression	7/299	0.987785	0.999996	0	0	0.484407	0.00595331	NCKAP1;CDKL5;PANK1;PLEKHA5;BEND3;ARHGAP28;EML1
ERBB2 human kinase ARCHS4 coexpression	7/299	0.987785	0.999996	0	0	0.484407	0.00595331	MUC1;EPHA1;MISP;MUC20;KLK6;HID1;BCL9L
ERBB4 human kinase ARCHS4 coexpression	7/299	0.987785	0.999996	0	0	0.484407	0.00595331	MAF;SLC35A3;C1GALT1;PABPC4L;ARHGAP28;ZDHHC2;LGR5
PTK7 human kinase ARCHS4 coexpression	7/299	0.987785	0.999996	0	0	0.484407	0.00595331	MMP14;TMEM63B;GALNT2;CDH11;TXNDC2;CCDC54;FBLN2
RYK human kinase ARCHS4 coexpression	7/299	0.987785	0.999996	0	0	0.484407	0.00595331	NCKAP1;CRTAP;RALGAPB;CTBP2;DESI2;RASSF8;ITGAV
TNK1 human kinase ARCHS4 coexpression	7/299	0.987785	0.999996	0	0	0.484407	0.00595331	MUC1;PLEKHN1;TNS4;ZBTB7B;MISP;HID1;BCL9L
YES1 human kinase ARCHS4 coexpression	7/299	0.987785	0.999996	0	0	0.484407	0.00595331	NCKAP1;FLT1;ZMYM4;DESI2;PRPF40A;ITGAV;CHML
NRBP1 human kinase ARCHS4 coexpression	7/299	0.987785	0.999996	0	0	0.484407	0.00595331	TMEM63B;CCDC9;FBXO39;TXNDC2;CCDC54;AKAP4;SLC9A1
PLK2 human kinase ARCHS4 coexpression	7/299	0.987785	0.999996	0	0	0.484407	0.00595331	FOSL1;FLT1;LIF;RASSF8;SLC30A1;ITGAV;TGM2
TLK1 human kinase ARCHS4 coexpression	7/299	0.987785	0.999996	0	0	0.484407	0.00595331	PER2;MARCKS;INO80D;DCUN1D4;FAM76A;PTPN4;ZDHHC2
ULK4 human kinase ARCHS4 coexpression	7/299	0.987785	0.999996	0	0	0.484407	0.00595331	WDR49;KDM5A;TXNDC2;CCDC54;EFCAB6;DNAJB7;AKAP4
MTOR human kinase ARCHS4 coexpression	7/299	0.987785	0.999996	0	0	0.484407	0.00595331	RALGAPB;REXO1;MAML1;SETD1A;ANKRD52;AMBRA1;CHERP
GRK4 human kinase ARCHS4 coexpression	6/299	0.995422	0.999996	0	0	0.413322	0.0018965	RP1L1;TMEM145;EML6;CCDC158;OPA3;FOXP1
PRKG2 human kinase ARCHS4 coexpression	6/299	0.995422	0.999996	0	0	0.413322	0.0018965	SLC6A19;SLC35A3;FAM69B;MTTP;PBX3;MSRB3
MARK1 human kinase ARCHS4 coexpression	6/299	0.995422	0.999996	0	0	0.413322	0.0018965	PGAP1;MAF;FSD1L;PANK1;FXYD6;EML1
PHKG2 human kinase ARCHS4 coexpression	6/299	0.995422	0.999996	0	0	0.413322	0.0018965	SCNM1;BIN2;OPA3;RHOG;LSP1;SCIMP
PRKAA1 human kinase ARCHS4 coexpression	6/299	0.995422	0.999996	0	0	0.413322	0.0018965	RALGAPB;PDCD6IP;TAB3;ITGAV;JAK1;NFE2L2
CSNK1G1 human kinase ARCHS4 coexpression	6/299	0.995422	0.999996	0	0	0.413322	0.0018965	LATS1;MAP3K1;RALGAPB;INO80D;PLET1;CHD1
CDK10 human kinase ARCHS4 coexpression	6/299	0.995422	0.999996	0	0	0.413322	0.0018965	MLXIP;NEGR1;OPA3;FBXL17;FBRSL1;RALGPS1
CDK15 human kinase ARCHS4 coexpression	6/299	0.995422	0.999996	0	0	0.413322	0.0018965	SPOCD1;CCDC80;FLT1;AXL;CDH11;MS4A2
CDK6 human kinase ARCHS4 coexpression	6/299	0.995422	0.999996	0	0	0.413322	0.0018965	RB1;STAT5A;KIT;TCF7;MSRB3;EMB
CDKL4 human kinase ARCHS4 coexpression	6/299	0.995422	0.999996	0	0	0.413322	0.0018965	PDCL2;GNG8;NACAD;CCDC54;EPS15L1;AKAP4
HIPK3 human kinase ARCHS4 coexpression	6/299	0.995422	0.999996	0	0	0.413322	0.0018965	WDR49;LRGUK;SNRK;SPAG8;TCP11L2;DYNLRB2
MAP2K6 human kinase ARCHS4 coexpression	6/299	0.995422	0.999996	0	0	0.413322	0.0018965	EML6;ATP8A2;PANK1;FBXL17;SEPW1;UPP1
TESK2 human kinase ARCHS4 coexpression	6/299	0.995422	0.999996	0	0	0.413322	0.0018965	SNRK;DPEP2;PTK2B;LGALS9;ZBTB7B;PLD2
EPHB4 human kinase ARCHS4 coexpression	6/299	0.995422	0.999996	0	0	0.413322	0.0018965	PPP1R26;TMEM63B;GALNT2;ANKRD52;CENPB;BCL9L
INSRR human kinase ARCHS4 coexpression	6/299	0.995422	0.999996	0	0	0.413322	0.0018965	FBXO39;RHOG;TXNDC2;CCDC54;AKAP4;MS4A2
AURKC human kinase ARCHS4 coexpression	6/299	0.995422	0.999996	0	0	0.413322	0.0018965	GDF9;BCL2L10;SPATA2;TEX37;HDGFL1;ZP2
MOS human kinase ARCHS4 coexpression	6/299	0.995422	0.999996	0	0	0.413322	0.0018965	GDF9;RASL11A;SPATA2;PRPF40A;ZP2;SYTL3
PDIK1L human kinase ARCHS4 coexpression	6/299	0.995422	0.999996	0	0	0.413322	0.0018965	FAM122A;DDX5;PGAP1;FSD1L;RNGTT;FXYD6
PKMYT1 human kinase ARCHS4 coexpression	6/299	0.995422	0.999996	0	0	0.413322	0.0018965	MAD2L2;SF3A2;GTF3C5;SETD1A;HMGA1;CHERP
STK16 human kinase ARCHS4 coexpression	6/299	0.995422	0.999996	0	0	0.413322	0.0018965	PHC2;RRAS;GNG8;NACAD;ZBTB7B;CENPB
STK31 human kinase ARCHS4 coexpression	6/299	0.995422	0.999996	0	0	0.413322	0.0018965	TPH2;KLRK1;RAD51AP2;CCDC158;EFCAB6;SYCP3
STK32A human kinase ARCHS4 coexpression	6/299	0.995422	0.999996	0	0	0.413322	0.0018965	NECAB2;UCHL1;NFASC;KIF5C;FXYD6;NACAD
ADCK2 human kinase ARCHS4 coexpression	6/299	0.995422	0.999996	0	0	0.413322	0.0018965	SUN2;REXO1;PPIF;PLEKHM2;ELK1;CENPB
LATS1 human kinase ARCHS4 coexpression	5/299	0.998564	0.999996	0	0	0.342876	0.000492589	DDX5;NOL4L;RALGAPB;RNF38;EIF4G3
PKN3 human kinase ARCHS4 coexpression	5/299	0.998564	0.999996	0	0	0.342876	0.000492589	SF3A2;SETD1A;ANKRD52;PKMYT1;CHERP
RPS6KA5 human kinase ARCHS4 coexpression	5/299	0.998564	0.999996	0	0	0.342876	0.000492589	TMEM145;CDKL5;OPA3;SCIMP;SCAI
PSKH2 human kinase ARCHS4 coexpression	5/299	0.998564	0.999996	0	0	0.342876	0.000492589	SLC35A3;C1GALT1;PABPC4L;PRPF40A;LGR5
TRIB3 human kinase ARCHS4 coexpression	5/299	0.998564	0.999996	0	0	0.342876	0.000492589	SESN2;ELK1;DUSP9;CENPB;DUSP14
TSSK2 human kinase ARCHS4 coexpression	5/299	0.998564	0.999996	0	0	0.342876	0.000492589	ODF2;FBXO39;TXNDC2;CCDC54;AKAP4
CSNK1G3 human kinase ARCHS4 coexpression	5/299	0.998564	0.999996	0	0	0.342876	0.000492589	UHRF1BP1L;RNGTT;DDAH1;MIER3;TMEM74
CDK2 human kinase ARCHS4 coexpression	5/299	0.998564	0.999996	0	0	0.342876	0.000492589	CRTAP;GALNT2;ANKRD52;PKMYT1;CHERP
CDK4 human kinase ARCHS4 coexpression	5/299	0.998564	0.999996	0	0	0.342876	0.000492589	PHLDB1;CRTAP;HMGA1;PKMYT1;WDR46
CDK7 human kinase ARCHS4 coexpression	5/299	0.998564	0.999996	0	0	0.342876	0.000492589	GDF9;BCL2L10;UBE2N;PRPF40A;CACYBP
SRPK1 human kinase ARCHS4 coexpression	5/299	0.998564	0.999996	0	0	0.342876	0.000492589	CDC27;HMGA1;PRPF40A;PRAME;CHML
NEK5 human kinase ARCHS4 coexpression	5/299	0.998564	0.999996	0	0	0.342876	0.000492589	CDKL5;CCDC114;OPA3;SLC26A8;ANKUB1
MAP3K13 human kinase ARCHS4 coexpression	5/299	0.998564	0.999996	0	0	0.342876	0.000492589	BRD3;CDKL5;PLEKHA5;MKRN3;AP3B2
STK26 human kinase ARCHS4 coexpression	5/299	0.998564	0.999996	0	0	0.342876	0.000492589	DESI2;PRPF40A;EMB;CHML;EPHA1
ACVR2B human kinase ARCHS4 coexpression	5/299	0.998564	0.999996	0	0	0.342876	0.000492589	MARCKSL1;VANGL2;CTBP2;PANK1;EPHA1
AMHR2 human kinase ARCHS4 coexpression	5/299	0.998564	0.999996	0	0	0.342876	0.000492589	TMEM26;ISYNA1;PDCD6IP;WFS1;PRAME
EPHA10 human kinase ARCHS4 coexpression	5/299	0.998564	0.999996	0	0	0.342876	0.000492589	KCNC1;KCTD1;NACAD;TTPAL;SCAI
DSTYK human kinase ARCHS4 coexpression	5/299	0.998564	0.999996	0	0	0.342876	0.000492589	KDM5A;TMEM145;NFASC;CDKL5;DDAH1
EIF2AK4 human kinase ARCHS4 coexpression	5/299	0.998564	0.999996	0	0	0.342876	0.000492589	CYTH3;SEC24A;DESI2;TRIOBP;B4GALT5
PAN3 human kinase ARCHS4 coexpression	5/299	0.998564	0.999996	0	0	0.342876	0.000492589	SOCS2;INO80D;UBE2N;FAM76A;ZDHHC2
SBK2 human kinase ARCHS4 coexpression	5/299	0.998564	0.999996	0	0	0.342876	0.000492589	CCDC9;ODF2;FBXO39;TXNDC2;CCDC54
STK32C human kinase ARCHS4 coexpression	5/299	0.998564	0.999996	0	0	0.342876	0.000492589	USH1G;TXNDC2;CCDC54;DNAJB7;MTM1
STKLD1 human kinase ARCHS4 coexpression	5/299	0.998564	0.999996	0	0	0.342876	0.000492589	TMEM145;EML6;SYT12;AP3B2;CACNA1E
TLK2 human kinase ARCHS4 coexpression	5/299	0.998564	0.999996	0	0	0.342876	0.000492589	RALGAPB;MAML1;CBL;EIF4G3;CHD1
WNK3 human kinase ARCHS4 coexpression	5/299	0.998564	0.999996	0	0	0.342876	0.000492589	BRD3;MARCKS;PGAP1;DCUN1D4;PLEKHA5
WNK4 human kinase ARCHS4 coexpression	5/299	0.998564	0.999996	0	0	0.342876	0.000492589	TMEM145;TFAP2B;OPA3;PRAME;DUSP9
PDK3 human kinase ARCHS4 coexpression	5/299	0.998564	0.999996	0	0	0.342876	0.000492589	TMEM26;ISYNA1;SNRK;BNIP3;PPBP
SMG1 human kinase ARCHS4 coexpression	5/299	0.998564	0.999996	0	0	0.342876	0.000492589	TMEM63A;MAP3K1;RALGAPB;TAB3;HIVEP2
HUNK human kinase ARCHS4 coexpression	4/299	0.999637	0.999996	0	0	0.273063	9.91377e-05	TPH2;CDKL5;PLEKHA5;ARHGAP28
MAPKAPK5 human kinase ARCHS4 coexpression	4/299	0.999637	0.999996	0	0	0.273063	9.91377e-05	CDKL5;SLC35A3;OPA3;SCAI
CSNK1A1L human kinase ARCHS4 coexpression	4/299	0.999637	0.999996	0	0	0.273063	9.91377e-05	CCL5;SH3BGRL3;MXD1;HCST
VRK1 human kinase ARCHS4 coexpression	4/299	0.999637	0.999996	0	0	0.273063	9.91377e-05	ASPM;UBE2N;PRPF40A;CACYBP
VRK2 human kinase ARCHS4 coexpression	4/299	0.999637	0.999996	0	0	0.273063	9.91377e-05	PSTPIP2;C1GALT1;PRPF40A;ARL5A
DYRK4 human kinase ARCHS4 coexpression	4/299	0.999637	0.999996	0	0	0.273063	9.91377e-05	FBXO39;TXNDC2;CCDC54;AKAP4
NEK3 human kinase ARCHS4 coexpression	4/299	0.999637	0.999996	0	0	0.273063	9.91377e-05	PIF1;MARCKS;C1GALT1;TADA1
NTRK1 human kinase ARCHS4 coexpression	4/299	0.999637	0.999996	0	0	0.273063	9.91377e-05	STAT5A;TH;PRAME;MS4A2
AURKA human kinase ARCHS4 coexpression	4/299	0.999637	0.999996	0	0	0.273063	9.91377e-05	GDF9;ASPM;BCL2L10;ZP2
BUB1 human kinase ARCHS4 coexpression	4/299	0.999637	0.999996	0	0	0.273063	9.91377e-05	ASPM;DESI2;PRPF40A;PRAME
GSG2 human kinase ARCHS4 coexpression	4/299	0.999637	0.999996	0	0	0.273063	9.91377e-05	ASPM;SETD1A;PKMYT1;CHERP
PLK1 human kinase ARCHS4 coexpression	4/299	0.999637	0.999996	0	0	0.273063	9.91377e-05	ASPM;HMGA1;PKMYT1;CHERP
POMK human kinase ARCHS4 coexpression	4/299	0.999637	0.999996	0	0	0.273063	9.91377e-05	CDKL5;GFRAL;FOXK1;SCAI
TP53RK human kinase ARCHS4 coexpression	4/299	0.999637	0.999996	0	0	0.273063	9.91377e-05	BRD3;FSD1L;SRD5A1;MAF1
TTK human kinase ARCHS4 coexpression	4/299	0.999637	0.999996	0	0	0.273063	9.91377e-05	ASPM;CCDC18;DESI2;PRPF40A
WEE1 human kinase ARCHS4 coexpression	4/299	0.999637	0.999996	0	0	0.273063	9.91377e-05	ASPM;DESI2;PLEKHA5;BEND3
ADCK1 human kinase ARCHS4 coexpression	4/299	0.999637	0.999996	0	0	0.273063	9.91377e-05	PLCE1;FAM76A;SLC36A4;TXN2
BCKDK human kinase ARCHS4 coexpression	4/299	0.999637	0.999996	0	0	0.273063	9.91377e-05	MAF1;PKMYT1;WDR46;MLF2
ATR human kinase ARCHS4 coexpression	4/299	0.999637	0.999996	0	0	0.273063	9.91377e-05	MAP3K1;DTX2;JAK1;SEC22C
PDPK2P human kinase ARCHS4 coexpression	3/299	0.999929	0.999996	0	0	0.203876	1.45584e-05	GDF9;TRIOBP;LDHAL6B
PRPF4B human kinase ARCHS4 coexpression	3/299	0.999929	0.999996	0	0	0.203876	1.45584e-05	MAP3K1;CHML;CHD1
NEK2 human kinase ARCHS4 coexpression	3/299	0.999929	0.999996	0	0	0.203876	1.45584e-05	PIF1;ASPM;CCDC18
EPHA3 human kinase ARCHS4 coexpression	3/299	0.999929	0.999996	0	0	0.203876	1.45584e-05	PGAP1;RNGTT;PTPN4
KIT human kinase ARCHS4 coexpression	3/299	0.999929	0.999996	0	0	0.203876	1.45584e-05	FAM69B;PDPN;HDGFL1
AURKB human kinase ARCHS4 coexpression	3/299	0.999929	0.999996	0	0	0.203876	1.45584e-05	MAD2L2;ASPM;PKMYT1
CSNK2A1 human kinase ARCHS4 coexpression	3/299	0.999929	0.999996	0	0	0.203876	1.45584e-05	ASPM;BEND3;PRPF40A
CSNK2A2 human kinase ARCHS4 coexpression	3/299	0.999929	0.999996	0	0	0.203876	1.45584e-05	INO80D;BEND3;PRPF40A
PIK3R4 human kinase ARCHS4 coexpression	3/299	0.999929	0.999996	0	0	0.203876	1.45584e-05	NCKAP1;ASPM;DESI2
ADCK5 human kinase ARCHS4 coexpression	3/299	0.999929	0.999996	0	0	0.203876	1.45584e-05	REXO1;FBXL17;ZBTB7B
RIOK1 human kinase ARCHS4 coexpression	3/299	0.999929	0.999996	0	0	0.203876	1.45584e-05	BCL2L10;PRPF40A;CACYBP
GRK7 human kinase ARCHS4 coexpression	2/299	0.999988	0.999996	0	0	0.135307	1.65378e-06	EFCAB6;AP3B2
CHEK2 human kinase ARCHS4 coexpression	2/299	0.999988	0.999996	0	0	0.135307	1.65378e-06	PIF1;UBE2N
DCLK3 human kinase ARCHS4 coexpression	2/299	0.999988	0.999996	0	0	0.135307	1.65378e-06	CDKL5;ACOT6
MELK human kinase ARCHS4 coexpression	2/299	0.999988	0.999996	0	0	0.135307	1.65378e-06	ASPM;PKMYT1
NIM1K human kinase ARCHS4 coexpression	2/299	0.999988	0.999996	0	0	0.135307	1.65378e-06	CDKL5;SLC26A8
CDK1 human kinase ARCHS4 coexpression	2/299	0.999988	0.999996	0	0	0.135307	1.65378e-06	ASPM;CCDC18
NEK4 human kinase ARCHS4 coexpression	2/299	0.999988	0.999996	0	0	0.135307	1.65378e-06	ZMYM4;EIF4G3
PBK human kinase ARCHS4 coexpression	2/299	0.999988	0.999996	0	0	0.135307	1.65378e-06	ASPM;CCDC18
PLK4 human kinase ARCHS4 coexpression	2/299	0.999988	0.999996	0	0	0.135307	1.65378e-06	ASPM;PRPF40A
TBK1 human kinase ARCHS4 coexpression	2/299	0.999988	0.999996	0	0	0.135307	1.65378e-06	DDX5;ZBTB2
TRPM7 human kinase ARCHS4 coexpression	2/299	0.999988	0.999996	0	0	0.135307	1.65378e-06	IGIP;AP3B2
PRKDC human kinase ARCHS4 coexpression	2/299	0.999988	0.999996	0	0	0.135307	1.65378e-06	ASPM;CHML
RIOK2 human kinase ARCHS4 coexpression	2/299	0.999988	0.999996	0	0	0.135307	1.65378e-06	UBE2N;CACYBP
MASTL human kinase ARCHS4 coexpression	1/299	0.999996	0.999996	0	0	0.067351	2.86243e-07	ASPM
CHEK1 human kinase ARCHS4 coexpression	1/299	0.999996	0.999996	0	0	0.067351	2.86243e-07	PRPF40A
BUB1B human kinase ARCHS4 coexpression	1/299	0.999996	0.999996	0	0	0.067351	2.86243e-07	ASPM
CDC7 human kinase ARCHS4 coexpression	1/299	0.999996	0.999996	0	0	0.067351	2.86243e-07	ASPM
