# Supplementary material for: Botryococcus terribilis Ethanol Extract Exerts Anti-inflammatory Effects on Murine RAW264 Cells
Source: Int J Mol Sci. 2023 Apr 3;24(7):6666. doi: 10.3390/ijms24076666 (PMC10095501; doi:10.3390/ijms24076666)
Supplement: Supplementary file 1 [file ijms-24-06666-s001.zip › Supplementary file S4_Chemical perturbation enrichment analysis.xlsx]

## Sheet: LINCS L1000ChemPertConsensus_6H
Term	Overlap	P-value	Adjusted P-value	Old P-value	Old Adjusted P-value	Odds Ratio	Combined Score	Genes
Iguratimod Down	32/245	3.47569e-05	0.0519245	0	0	2.36492	24.281	TPSB2;IGSF3;SRC;SDC3;LPP;IFI44L;ACACA;CNN3;GGA1;FLRT2;KIF13B;CYP1B1;APOD;ITGAV;GBP2;TGM2;CAST;EGR1;BCHE;DYNC1H1;SERPINB2;MX1;CYBRD1;MMP11;SMTN;REEP5;AXL;COL5A2;ITGA6;ITGA5;PLA1A;SIDT2
Linopirdine Down	32/246	3.76838e-05	0.0519245	0	0	2.35375	23.9759	LRRC15;CD40;CXCL9;MRPS16;DOCK9;SDC3;ICAM2;CXCL13;PLA2G7;IFI44L;ISLR;CCL8;FLRT2;HEY1;EPB41L3;TNFSF10;CYP1B1;APOD;SLC39A8;PLXNC1;TGM2;LUM;MX1;MMP11;CXCL11;AXL;QPCT;ID1;SDC1;CD48;GAS6;PLPP2
Birinapant Up	30/247	0.000224572	0.0840209	0	0	2.1721	18.2485	CD40;CXCL9;CD83;CSF1;NPL;CXCL13;IFI44L;CNN3;SPIB;SOCS1;NAMPT;TNFSF10;CYP1B1;SLC39A8;ITGAV;TGM2;IL15RA;HMGCS1;TNFRSF9;MX1;LIF;PSMB9;NFKB2;SQLE;IL1A;CXCL11;IL6;AXL;ITGA6;CFB
Dilazep Down	30/247	0.000224572	0.0840209	0	0	2.1721	18.2485	CXCL9;MRPS16;HSPB1;SAMHD1;IFI44L;CNN3;SEL1L3;KLRK1;NAMPT;PIEZO1;APOD;HERC6;TGM2;DUSP1;TMOD3;MX1;KLF4;MMP11;CXCL11;KLF6;ZEB1;TSPAN13;AXL;ADORA2B;QPCT;ID1;ID3;CD48;ITGA6;SLC25A14
Vinyl-Acetate Down	29/240	0.000309269	0.101684	0	0	2.15827	17.4416	LRRC15;CD40;MRPS16;IRS2;SPG7;TMEM140;CNN3;FCGRT;CYP1B1;PIEZO1;TIMP1;HERC6;TGM2;WDTC1;HMGCS1;DUSP1;RARRES2;MX1;G0S2;MUC5B;EREG;MED13L;MMP11;RNF167;SMTN;GAL;AXL;LCK;QPCT
UNC-1215 Down	29/242	0.000355574	0.107166	0	0	2.13778	16.9778	LRRC15;CD40;CXCL9;IRS2;AREG;FSTL1;BACH2;MYC;RABAC1;EGR1;BCHE;EGR2;EDN1;HMGCS1;CDKN2A;AHNAK2;G0S2;ARHGAP29;SERPINB9;CXCL11;IL6;FABP4;TST;AXL;CCNG2;FKBP1B;MAFF;GAS6;SIDT2
Nimesulide Up	29/243	0.000380947	0.108421	0	0	2.12767	16.7509	CD40;CXCL9;MRPS16;SOWAHC;SRC;PTPRM;CNN3;MICALL1;PIEZO1;UGT2A3;CYBRD1;SORBS2;KCNAB1;MID1;PSMB9;RNF167;KAT2B;SMTN;CXCL11;MYO1B;ZEB1;MAF;AXL;QPCT;MGAT4A;ID1;AGRN;TLR3;SLC25A14
SA-1017940 Up	29/248	0.000533357	0.108421	0	0	2.07854	15.6645	MRPS16;CD83;IGSF3;MYRF;SRC;SEMA3A;UBE2L6;IL1RAP;AREG;FSTL1;RGS2;TGM2;SYT1;DUSP1;LIF;G0S2;ARHGAP29;SERPINB9;KMO;EREG;RNF167;CARHSP1;MYO1B;FABP4;TSPAN13;AXL;CCNG2;FKBP1B;COL5A2
Saracatinib Down	29/249	0.000569584	0.108421	0	0	2.06898	15.4565	FSTL1;CALD1;MYC;MICALL1;PIEZO1;UPP1;TGM2;EGR2;EDN1;DUSP2;TGFB2;SERPINB2;DUSP1;ACTN1;LIF;IL18;SERPINB9;EREG;SMAD7;KLF6;AXL;ID1;MAFF;COL5A2;ID3;MYH9;ITGA6;ITGA5;HBEGF
AST-1306 Down	28/243	0.000830837	0.140853	0	0	2.04291	14.4905	CD40;DOCK9;XYLT1;IRS2;AREG;MICALL1;ME3;RABAC1;SRGAP2;GBP2;TGM2;EGR1;BCHE;EGR2;TGFB2;AHNAK2;ARHGAP29;MID1;SMTN;IL6;AXL;RASA4;QPCT;ID1;COL5A2;ZYX;RAPGEF2;NIT1
Bretazenil Down	28/243	0.000830837	0.140853	0	0	2.04291	14.4905	CD40;CXCL9;FAM117A;MUC1;CCL8;MICALL1;TNFSF10;CYP1B1;PIEZO1;GBP2;TGM2;EGR1;SERPINB2;HMGCS1;AHNAK2;ARHGAP29;IFT122;EREG;CXCL11;ZEB1;AXL;QPCT;ID1;COL5A2;RAPGEF2;CFB;VGLL4;SLC25A14
SA-440832 Down	28/244	0.000885661	0.145367	0	0	2.03335	14.2927	CD40;CXCL9;SRC;ITPR1;CXCL13;PLA2G7;KLRK1;SOCS1;CCL8;BLNK;CYP1B1;GBP2;GLUL;CCR1;CISH;IL15;OSBPL3;SEMA4C;SORBS2;PILRA;KMO;ARHGAP26;EREG;SMAD7;RNF167;LCK;TLR8;S100A8
Lapatinib Down	28/245	0.000943613	0.145367	0	0	2.02387	14.0978	CD40;SOWAHC;TNC;PLOD3;CXCL13;AREG;RGS2;RABAC1;EGR1;EGR2;DUSP2;OSBPL3;G0S2;SMAD7;SMTN;GAL;TSPAN13;AXL;ID1;FKBP1B;ID3;FAS;PRKD2;ITGA6;ITGA5;GAS6;HBEGF;ENG
Diclazuril Up	28/246	0.00100484	0.145367	0	0	2.01447	13.9058	PTPRO;ENDOD1;AREG;BACH2;IFI44L;CCL8;FLRT2;AP2S1;SLC39A8;RABAC1;HERC6;IL15;CDKN2A;MX1;LIF;G0S2;ARHGAP29;MID1;EREG;CXCL11;AXL;QPCT;COL5A2;FAS;ITGA6;CD69;HOXB6;PLA1A
SB-258585 Down	28/246	0.00100484	0.145367	0	0	2.01447	13.9058	SRC;IRS2;CXCL13;AREG;IFI44L;CNN3;RGS2;PENK;APOD;SH2B3;TGM2;BCHE;DUSP2;SCARA3;HOMER1;EGR4;ARG1;ACTN1;MX1;SERPINB9;MUC5B;EREG;TYROBP;TSPAN13;AXL;CD69;S100A8;HBEGF
PMSF Up	28/247	0.00106949	0.146886	0	0	2.00517	13.7165	MRPS16;TNC;PTPRM;CRIP1;LPP;CNN3;HEY1;CHL1;TNFSF10;ABCA1;CAST;BCHE;TMOD3;ERAP1;MX1;AHNAK2;VWA5A;ARHGAP29;SERPINB9;RNF167;MMP11;FABP4;AXL;ID1;FKBP1B;RAPGEF2;CD46;SLC25A14
Mocetinostat Up	28/249	0.00120971	0.149151	0	0	1.98681	13.3461	TNC;PTPRM;HSPB1;IRS2;AREG;FSTL1;RGS2;MYC;RAB29;CYP1B1;SLC39A8;TGM2;LIF;G0S2;SERPINB9;SORBS2;MID1;COL1A1;IL6;MYO1B;FABP4;TSPAN13;AXL;ADORA2B;ID1;ID3;ITGA6;ITGA5
Gatifloxacin Down	27/244	0.00185181	0.187869	0	0	1.94994	12.2682	COL18A1;LRRC15;CXCL9;CSF1;MVP;PTPRM;CXCL13;RGS1;PIEZO1;APOD;ITGAV;RABAC1;EGR1;HMGCS1;DUSP1;CDKN2A;AHNAK2;ARHGAP29;EREG;SQLE;AXL;NPC2;QPCT;MYH9;CD46;GAS6;PLPP2
Alaproclate Down	27/246	0.00208258	0.187869	0	0	1.93192	11.928	LRRC15;CD40;TPSB2;CXCL9;DOCK9;SRC;HDC;DPT;IRS2;PLA2G7;CNN3;PENK;EPB41L3;CYP1B1;APOD;TIMP1;RABAC1;HMGCS1;SMAD7;AXL;QPCT;COL5A2;MYH9;GAS6;PLPP2;S100A8;SIDT2
JW-7-24-1 Up	27/247	0.00220692	0.187869	0	0	1.92304	11.7616	DOCK9;XYLT1;IRS2;KLRK1;MYC;NAMPT;KIF13B;ITGAV;UPP1;TGM2;EDN1;JUND;SERPINB2;HMGCS1;CDKN2A;LIF;G0S2;ARHGAP29;KCNAB1;SQLE;IL6;AXL;NPC2;CCNG2;RASA1;MAFF;RAPGEF2
Zonisamide Down	27/248	0.00233754	0.187869	0	0	1.91423	11.5977	LRRC15;MYRF;SRC;DPT;RGS2;CCL8;MB;EPB41L3;RAB29;CYP1B1;APOD;SLC39A8;TIMP1;GBP2;PARP4;SYT1;SP110;ARHGAP29;SERPINB9;MUC5B;FABP4;TSPAN13;AXL;COL5A2;NIT1;PLPP2;HOXB6
Lomeguatrib Down	27/248	0.00233754	0.187869	0	0	1.91423	11.5977	LRRC15;CD40;DOCK9;LAMP5;RGS2;SOCS1;CCL8;SLC39A8;PLXNC1;UPP1;RABAC1;COA3;SERPINB2;LUM;RARRES2;OSBPL3;AHNAK2;G0S2;MMP11;CXCL11;ZEB1;FABP4;MAF;AXL;QPCT;SDC1;S100A8
ZM-336372 Up	27/249	0.00247471	0.19179	0	0	1.90551	11.4362	MRPS16;SEMA3A;TNC;IL1RAP;AREG;RGS2;MYC;TNFSF10;BLNK;UPP1;TGM2;LIF;NPY1R;G0S2;ARHGAP29;SORBS2;EREG;IL1A;DHRS9;AXL;ADORA2B;RASA1;SDC1;ITGA6;PLPP2;HOXB6;HBEGF
Acalabrutinib Down	27/249	0.00247471	0.19179	0	0	1.90551	11.4362	MRPS16;CD83;TNC;CRIP1;FAM149A;CNN3;RGS2;RGS1;PENK;CYP1B1;GLUL;EDIL3;EGR1;DUSP2;ACTN1;TSC22D3;TNFRSF9;G0S2;SORBS2;KCNAB1;RNF167;TYROBP;AXL;NPC2;ID1;ID3;NFKBIE
Ciproxifan Down	27/249	0.00247471	0.19179	0	0	1.90551	11.4362	COL18A1;MRPS16;LAMA2;SAMHD1;AREG;AIF1;IFI44L;PSMB10;EPB41L3;PLXNC1;CCR1;HMGCS1;ARG1;RARRES2;MX1;SEMA4C;IL18;G0S2;ADGRA3;SERPINB9;RNF167;IL6;TYROBP;AXL;DNASE1L3;MYO1F;SIDT2
Syringic-Acid Down	26/239	0.00281501	0.210641	0	0	1.91178	11.2275	TPSB2;SRC;MGST3;TMEM140;FSTL1;IFI44L;RGS2;RGS1;OLR1;UPP1;RABAC1;EGR1;DUSP2;SYT1;DUSP1;TSC22D3;KLF6;FABP4;TYROBP;TSPAN13;REEP5;AXL;CCNG2;MAFF;GAS6;SLC25A14
Olprinone Down	26/242	0.00333531	0.230853	0	0	1.88492	10.7501	CD40;DOCK9;SRC;ICAM2;GDPD3;CXCL13;IFI44L;CCL8;MB;EPB41L3;APOD;SLC39A8;TIMP1;UPP1;RHBDF1;MX1;IL18;SERPINB9;MUC5B;SMAD7;AXL;SPAG1;PRKD2;AGRN;NIT1;PLPP2
Sulbactam Down	26/244	0.00372553	0.230853	0	0	1.86743	10.4437	COL18A1;TPSB2;MRPS16;MYRF;MGST3;CNN3;GGA1;FCGRT;PENK;MICALL1;GLUL;DUSP1;TESC;OSBPL3;MX1;ARHGAP29;SORBS2;MMP11;REEP5;AXL;ID1;FKBP1B;COL5A2;SDC1;GAS6;CD46
KU-C104226 Down	26/245	0.00393462	0.230853	0	0	1.8588	10.2939	CNP;MGST3;SDC3;CXCL13;SERTAD3;HEY1;RGS1;PENK;OLR1;APOD;EGR2;DUSP2;SERPINB2;CYBRD1;IL1A;FABP4;TSPAN13;AXL;RASA1;ID1;ID3;RAPGEF2;CD48;ITGA6;CD69;S100A8
Vincristine Up	26/246	0.0041535	0.230853	0	0	1.85025	10.1464	TNC;AREG;FSTL1;CNN3;MICALL1;PIEZO1;SLC39A8;UPP1;CAST;SERPINB2;HMGCS1;ACTN1;OSBPL3;AHNAK2;EREG;SMTN;KLF6;GAL;AXL;ADORA2B;MAFF;ZYX;MYH9;ITGA6;ITGA5;HBEGF
Lucitanib Up	26/246	0.0041535	0.230853	0	0	1.85025	10.1464	CALCA;TNC;DPT;SAMHD1;CRIP1;LPP;IFI44L;CNN3;SMCHD1;TNFSF10;APOD;GBP2;EGR1;BCHE;CREBBP;SP110;MX1;AHNAK2;NPY1R;ZFC3H1;G0S2;TNFRSF1A;FABP4;AXL;COL5A2;ITGA6
WZ-4002 Down	26/247	0.00438251	0.230853	0	0	1.84178	10.0011	CD83;STMN4;IRS2;AREG;BACH2;RGS2;NAMPT;TNFSF10;APOD;TGM2;OVGP1;EGR1;EGR2;DUSP2;SYT1;GALNT3;LUM;ARHGAP29;SERPINB9;CXCL11;TSPAN13;AXL;QPCT;MAFF;ITGA6;HBEGF
Canertinib Down	26/248	0.00462201	0.230853	0	0	1.83339	9.85798	SEMA3A;TNC;AREG;FSTL1;BACH2;CNN3;MYC;TIMP1;TGM2;EGR1;BCHE;EGR2;SERPINB2;LIF;G0S2;ARHGAP29;ADGRA3;SORBS2;EREG;SMAD7;SMTN;ZEB1;GAL;AXL;FABP7;HBEGF
Sinensetin Down	26/248	0.00462201	0.230853	0	0	1.83339	9.85798	CXCL9;IGSF3;MAST4;SRC;TNC;XYLT1;IRS2;CXCL13;TXNDC15;AREG;DNAJB1;KLRK1;RGS1;PENK;TGM2;OFD1;JUND;AXIN1;G0S2;SMAD7;RNF167;IL6;REEP5;AXL;ID1;MAFF
Flumetasone Down	26/248	0.00462201	0.230853	0	0	1.83339	9.85798	TPSB2;CD83;MYRF;MAST4;SRC;SEMA3A;TNC;XYLT1;SEL1L3;LAMP5;PLXNC1;TGM2;SERPINB2;HMGCS1;GALNT3;LIF;MID1;IL6;TST;AXL;NPC2;QPCT;CD69;PLPP2;CFB;HBEGF
VU-0413255-1 Down	26/248	0.00462201	0.230853	0	0	1.83339	9.85798	CD40;CXCL9;SDC3;TNC;CXCL13;TXNDC15;AREG;SEL1L3;SPIB;GGA1;HEY1;MICALL1;TNFSF10;UGT2A3;ITGAV;RABAC1;VWA5A;EREG;FABP4;AXL;ID1;FKBP1B;MAFF;ITGA6;GAS6;AGRN
Dacomitinib Down	26/248	0.00462201	0.230853	0	0	1.83339	9.85798	ITGB5;SEMA3A;AREG;LAMP5;ISLR;RGS2;HEY1;TNFSF10;TIMP1;SH2B3;TGM2;EGR1;EGR2;SYT1;SP110;LIF;G0S2;SERPINB9;SMTN;IL6;FABP4;TSPAN13;AXL;ITGA6;ITGA5;HBEGF
Furaltadone Down	26/249	0.00487237	0.230853	0	0	1.82507	9.71697	TPSB2;CXCL9;ITGB5;IRS2;TAPBPL;PLA2G7;AIF1;SEL1L3;GGA1;MYC;NCK1;HMGCS1;ARG1;ADGRA3;EREG;KLF6;DHRS9;AXL;LCK;NPC2;RASA1;ID1;RAPGEF2;GAS6;ALDH8A1;CFB
AZD-1283 Down	26/249	0.00487237	0.230853	0	0	1.82507	9.71697	CD40;CXCL9;TNC;IRS2;NPL;CXCL13;GNA15;MED13;CYP1B1;SLC39A8;GBP2;TGM2;HMGCS1;IL15;RARRES2;AHNAK2;NPY1R;G0S2;FABP1;FABP4;TSPAN13;AXL;ID1;ALDOC;CD46;CFB
Dolastatin-10 Up	25/242	0.0065072	0.281269	0	0	1.80246	9.07509	COL18A1;TPSB2;AREG;FSTL1;MICALL1;PIEZO1;SLC39A8;TIMP1;SH2B3;EGR1;SERPINB2;ACTN1;OSBPL3;KLF4;EREG;SMTN;KLF6;GAL;REEP5;AXL;ZYX;MYH9;ITGA6;ITGA5;GAS6
Doxapram Down	25/243	0.00684909	0.281269	0	0	1.79409	8.94111	CALCA;ICAM2;SULT1A1;RASSF1;RGS2;EPB41L3;CYP1B1;UGT2A3;SLC39A8;ITGAV;UPP1;GBP2;GLUL;TSC22D3;AHNAK2;VWA5A;ARHGAP29;TNFRSF1A;PTPRD;KLF6;AXL;LCK;FABP7;CCNG2;ALDH8A1
Picrotoxin Up	25/245	0.00757737	0.281269	0	0	1.77759	8.67924	SRC;ICAM2;IL1RAP;AIF1;CRIP1;IFI44L;CNN3;HEY1;MAP2;TNFSF10;HERC6;TGM2;DAXX;EDN1;SP110;LUM;TESC;MX1;NPY1R;G0S2;SELP;SQLE;AXL;ZYX;PLA1A
MW-A1-12 Up	25/245	0.00757737	0.281269	0	0	1.77759	8.67924	MRPS16;SDC3;TNC;HSPB1;CRHBP;DNAJB1;RGS2;RGS1;TGM2;MRPS28;EGR1;EGR2;DUSP2;DUSP1;ARG1;ACTN1;LIF;SMTN;KLF6;TSPAN13;AXL;ID1;ZYX;ID3;DNASE1L3
Sertindole Up	25/245	0.00757737	0.281269	0	0	1.77759	8.67924	CXCL9;SOWAHC;SRC;DGKA;TNC;CRIP1;NAGLU;MYC;SLC39A8;ABCA1;CAST;SERPINB2;HMGCS1;AHNAK2;PTPRD;SQLE;MMP11;AXL;QPCT;ID1;COL5A2;SDC1;RAPGEF2;PLPP2;CFB
Mesalazine Down	25/246	0.00796469	0.281269	0	0	1.76945	8.5513	SDC3;CXCL13;LPP;ACACA;SEL1L3;KLRK1;HEY1;RGS1;CYP1B1;APOD;GLUL;TGM2;EDN1;SCARA3;SYT1;HMGCS1;GALNT3;TESC;RARRES2;COL1A1;SQLE;MYO1B;FABP4;TSPAN13;AXL
Retinol Down	25/246	0.00796469	0.281269	0	0	1.76945	8.5513	CXCL9;SELPLG;ICAM2;AREG;AIF1;LAMP5;HEY1;RGS1;FCGRT;CLEC7A;OLR1;PLXNC1;SLC12A7;HMGCS1;G0S2;ARHGAP29;SQLE;CXCL11;KLF6;GAL;FABP4;TYROBP;AXL;CD69;MYO1F
PSI-7976 Down	25/246	0.00796469	0.281269	0	0	1.76945	8.5513	CCL11;MYRF;IRS2;CXCL13;CHL1;BLNK;SLC39A8;TIMP1;RABAC1;OVGP1;CDKN2A;LUM;RARRES2;OSBPL3;AHNAK2;ARHGAP29;SERPINB9;MUC5B;AXL;CCNG2;MAPKAPK2;SDC1;ITGA6;GAS6;HOXB6
LXR-623 Down	25/246	0.00796469	0.281269	0	0	1.76945	8.5513	LRRC15;CD40;CXCL9;MYRF;SRC;GNA15;CCL8;MYC;DUSP2;PARP4;OSBPL3;MX1;SERPINB9;KMO;MUC5B;CXCL11;AXL;IL7;LCK;CD48;CD69;NFKBIE;NIT1;S100A8;PLA1A
Toremifene Down	25/247	0.00836809	0.281269	0	0	1.76139	8.42529	LRRC15;CD40;CXCL9;MRPS16;MYRF;SRC;ICAM2;PTPRM;AREG;FSTL1;CRIP1;LAMP5;RGS2;KLRK1;SLC39A8;SERPINB2;NPY1R;ARHGAP29;EREG;CXCL11;AXL;QPCT;MAFF;GAS6;NFKBIE
Ambelline Down	25/247	0.00836809	0.281269	0	0	1.76139	8.42529	MAST4;MVP;ICAM2;NPL;AREG;LPP;FAM149A;MS4A4A;RGS1;MB;APOD;SLC39A8;ITGAV;RABAC1;GLUL;SYT1;RARRES2;ERAP1;MYO1B;KLF6;TSPAN13;AXL;RAPGEF2;CD48;ITGA6
Esmolol Down	25/247	0.00836809	0.281269	0	0	1.76139	8.42529	LRRC15;CD40;TPSB2;CXCL9;SRC;DGKA;MUC1;MB;AP2S1;PIEZO1;TIMP1;TGM2;SERPINB2;SYT1;ACTN1;SMAD7;TNFRSF1A;ALDH4A1;SMTN;TST;AXL;ID1;GAS6;NIT1;SLC25A14
Nifenazone Down	25/247	0.00836809	0.281269	0	0	1.76139	8.42529	COL18A1;ICAM2;DPT;FSTL1;NAMPT;TNFSF10;TGM2;EGR1;EGR2;SCARA3;SYT1;GALNT3;ARG1;AHNAK2;G0S2;ARHGAP29;ADGRA3;NFKB2;SMTN;AXL;RASA1;FKBP1B;ATP6V1B2;PRKD2;CFB
Cupferron Down	25/247	0.00836809	0.281269	0	0	1.76139	8.42529	CDS1;CD40;PTPRO;IRS2;CRIP1;HEY1;SYT1;HMGCS1;ARG1;NPY1R;G0S2;ARHGAP29;EREG;MED13L;CXCL11;GAL;FABP4;AXL;ID1;MAFF;ZYX;CCDC6;ID3;ITGA6;CDHR5
SA-1459167 Down	25/247	0.00836809	0.281269	0	0	1.76139	8.42529	MRPS16;MYRF;TNC;STMN4;AREG;DNAJB1;RGS2;CYP1B1;PIEZO1;APOD;TIMP1;DYNC1H1;EGR2;JUND;SERPINB2;MX1;AHNAK2;MUC5B;NFKB2;AXL;QPCT;ID1;ATP6V1B2;ID3;ITGA6
Tacedinaline Up	25/248	0.00878805	0.281269	0	0	1.75339	8.3012	IGSF3;TNC;HSPB1;UBE2L6;AREG;FSTL1;RGS2;SLC39A8;TGM2;BCHE;LIF;G0S2;ARHGAP29;SERPINB9;COL1A1;IL6;MYO1B;FABP4;TSPAN13;AXL;ADORA2B;ID1;FKBP1B;ID3;ITGA6
N-Nitrososarcosine Up	25/248	0.00878805	0.281269	0	0	1.75339	8.3012	CXCL9;LAMA2;NPL;CXCL13;MS4A4A;CNN3;SLC39A8;PLXNC1;UPP1;GBP2;HMGCS1;LUM;RARRES2;AHNAK2;IL18;SERPINB9;EREG;GAL;FABP4;AXL;LCK;MED21;FKBP1B;ATP6V1B2;PLPP2
Pirfenidone Down	25/248	0.00878805	0.281269	0	0	1.75339	8.3012	LRRC15;CD40;TPSB2;CXCL9;DOCK9;PTPRM;IRS2;CXCL13;ACACA;CNN3;SPIB;SOCS1;CYP1B1;TIMP1;PLXNC1;TGM2;SERPINB2;CDKN2A;MX1;ARHGAP29;SORBS2;MMP11;AXL;QPCT;SLC25A14
Sotagliflozin Down	25/248	0.00878805	0.281269	0	0	1.75339	8.3012	LRRC15;TPSB2;ITGB5;SRC;AREG;FSTL1;SULT1A1;WDTC1;BCHE;VWA5A;ARHGAP29;KMO;GAL;FABP4;MAF;NDUFS7;AXL;NAT2;ID1;COL5A2;SDC1;PPIE;GAS6;PLPP2;S100A8
949 Down	24/239	0.0105646	0.319608	0	0	1.74517	7.94096	CAST;DYNC1H1;EDN1;SERPINB2;LAMA2;DOCK9;MGST3;G0S2;ARHGAP29;SERPINB9;BACH2;SYNE2;MS4A4A;CNN3;MAF;SOCS1;DUSP10;AXL;EPB41L3;MAPKAPK2;GAS6;CFB;PLA1A;TGM2
BAS-02859604 Down	24/242	0.0121934	0.319608	0	0	1.72088	7.58367	MRPS16;GALNT3;MX1;ERAP1;NPY1R;IRS2;AREG;MS4A4A;CXCL11;COQ2;GNA15;MAF;TST;AXL;MB;CCNG2;ID1;COL5A2;TNFSF10;BLNK;CYP1B1;ID3;ITGAV;UPP1
Caprolactam Down	24/242	0.0121934	0.319608	0	0	1.72088	7.58367	EGR2;CD40;CXCL9;MRPS16;IL15;ICAM2;IL1RAP;MUC5B;MS4A4A;CNN3;BACE2;CXCL11;FABP4;SOCS1;CCL8;TSPAN13;AXL;FCGRT;FABP7;EPB41L3;FKBP1B;MAFF;RABAC1;SH2B3
PF-02545920 Down	24/243	0.0127791	0.319608	0	0	1.71293	7.46828	LRRC15;CD40;CXCL9;OSBPL3;RARRES2;IL18;NPY1R;SERPINB9;TXNDC15;CRIP1;FSTL1;SEL1L3;MMP11;CXCL11;FABP4;MAF;CCL8;AXL;ID1;COL5A2;RAPGEF2;ITGAV;PLXNC1;GBP2
Brompheniramine Down	24/243	0.0127791	0.319608	0	0	1.71293	7.46828	MRPS16;SERPINB2;SRC;MX1;ENDOD1;ITPR1;PTPRM;G0S2;ARHGAP29;SERPINB9;CXCL13;HSPB11;EREG;PSMB9;KLF6;DHRS9;AXL;RASA4;LCK;NAMPT;MICALL1;BLNK;CYP1B1;S100A8
MLN-2480 Down	24/243	0.0127791	0.319608	0	0	1.71293	7.46828	CD40;TPSB2;CXCL9;HMGCS1;TESC;HDC;OSBPL3;NPL;AOAH;CXCL13;PLA2G7;IFI44L;FAM117A;RNF167;CXCL11;SOCS1;CCL8;AXL;TLR8;CD48;CD46;CFB;SLC25A14;TGM2
Piretanide Down	24/244	0.0133871	0.319608	0	0	1.70505	7.35468	CD40;TPSB2;CXCL9;HMGCS1;SRC;ITPR1;DPT;SAMHD1;MUC5B;IFI44L;SMAD7;SQLE;MMP11;RNF167;SMTN;DUSP10;AXL;MB;MICALL1;BLNK;APOD;TIMP1;GLUL;PLPP2
Kifunensine Down	24/245	0.014018	0.319608	0	0	1.69724	7.24284	OFD1;BCHE;EDN1;SERPINB2;SDC3;AHNAK2;ICAM2;IL18;NPY1R;ARHGAP29;CYBRD1;SERPINB9;CXCL13;MID1;CNN3;SPIB;MAP2;AXL;PENK;FKBP1B;RAB29;CYP1B1;DNASE1L3;PLA1A
Fostamatinib Down	24/246	0.0146724	0.319608	0	0	1.68951	7.13274	MX1;AHNAK2;LIF;IL18;G0S2;ARHGAP29;HSPB1;AREG;FSTL1;EREG;CNN3;SMTN;KLF6;PNP;AXL;ADORA2B;MYC;MICALL1;MAFF;ITGA6;UPP1;ITGA5;HBEGF;TGM2
Dexamethasone Down	24/246	0.0146724	0.319608	0	0	1.68951	7.13274	BCHE;EGR2;CD83;HOMER1;CSF1;MAST4;SRC;LIF;TNC;XYLT1;G0S2;NR1D2;MID1;PSMB9;SEL1L3;PTPRD;IL6;MAF;AXL;QPCT;RASA1;PLPP2;SH2B3;HBEGF

## Sheet: LINCSL1000ChemPertConsensus_17H
Term	Overlap	P-value	Adjusted P-value	Old P-value	Old Adjusted P-value	Odds Ratio	Combined Score	Genes
PD-98059 Down	28/247	1.44416e-05	0.0120668	0	0	2.65353	29.5747	TNC;GLRX;KLK6;DUSP14;TSPAN5;UPP1;PHLDA1;EGR1;PLK3;DUSP5;EGR2;DUSP2;TIPARP;DUSP1;TPBG;LIF;HMGA1;ALG13;GEM;FOSL1;NR4A2;IL6;GPRC5A;AXL;ADORA2B;TRIB3;SIK1;PTX3
Birinapant Up	27/247	3.89638e-05	0.019729	0	0	2.54419	25.8309	TNFAIP6;CXCL1;CXCL3;IFIT3;C3;CCL5;CHST15;PDE4B;ITGAV;PHLDA1;TGM2;DUSP5;ARNT2;SRD5A1;LIF;FOSL1;IL1A;CXCL10;IL6;MARCKS;TNIP1;AXL;IL1B;OAS3;PTX3;IL7R;B4GALT5
EMF-sumo1-11 Up	26/245	8.83223e-05	0.0296184	0	0	2.45858	22.9496	ABHD4;PDGFA;UCHL1;ZFP36;RAB20;UPP1;PHLDA1;EGR1;DUSP5;DUSP2;DUSP1;LIF;CACYBP;SLC30A1;GEM;FOSL2;FOSL1;NR4A2;IL6;GPRC5A;AXL;PPIF;PLBD1;TRIB3;SIK1;PTX3
Alfacalcidol Up	26/247	0.000101003	0.0296184	0	0	2.43607	22.4127	FCGBP;ALAS2;LSP1;TRIOBP;CLEC7A;PPP2R5E;TSPAN5;OLR1;PRAME;ITGAV;UPP1;PLTP;TGM2;DUSP5;MARCKSL1;SPINK1;TPBG;PLA2G2A;PLEKHA5;FOSL2;IL1A;PROCR;GPRC5A;TNIP1;AXL;BHLHE40
Macelignan Up	26/249	0.000115287	0.0312716	0	0	2.41397	21.89	TNFAIP6;PDGFA;GLRX;KLK6;CHST15;UPP1;SPRR2B;PHLDA1;EGR1;DUSP5;EGR2;LIF;ARID5B;GEM;FOSL2;FOSL1;PER2;MARCKS;GPRC5A;AXL;IL1B;BHLHE40;PPIF;TRIB3;SIK1;PTX3
Disulfiram Up	25/245	0.000221687	0.051229	0	0	2.35056	19.7782	NNMT;TNFAIP6;LPL;CXCL1;SOCS2;UPP1;PHLDA1;EGR1;DUSP5;SERPINB2;LIF;ELL2;GEM;DCBLD2;FOSL1;NR4A2;CXCL10;GPRC5A;AXL;PPIF;SIK1;TRIB3;PTX3;IL7R;LRP12
Fostamatinib Down	25/246	0.000236078	0.051229	0	0	2.3398	19.5405	SRPX;PDGFA;GLRX;CXCL3;DUSP14;C3;RRAS;TSPAN5;UPP1;PHLDA1;TGM2;PLK3;DUSP5;BNIP3;PLA2G2A;LIF;GEM;FOSL1;TPPP3;GPRC5A;AXL;ADORA2B;PTX3;KCTD12;IL7R
Dexamethasone Down	25/246	0.000236078	0.051229	0	0	2.3398	19.5405	ISYNA1;TNC;XYLT1;CXCL1;CXCL3;UCHL1;PRAME;IL13RA2;PHLDA1;EGR2;MARCKSL1;LMO4;LIF;HMGA1;GEM;FOSL1;NR4A2;IL6;MARCKS;MAF;AXL;BHLHE40;TRIB3;LGR5;LRP12
Oxymetholone Up	25/248	0.000267361	0.051417	0	0	2.31857	19.0747	ABHD4;LPL;IRS2;CXCL1;GLRX;ADO;CXCL3;C3;UCHL1;CDC27;MYH11;IL13RA2;TGM2;DUSP5;TIPARP;LMO4;GEM;FOSL1;IL6;TNIP1;AXL;DNAJC6;PPIF;SIK1;PTX3
Merck60 Up	25/248	0.000267361	0.051417	0	0	2.31857	19.0747	PID1;TNC;SIX1;GLRX;SOCS2;ZFP36;RAB20;CHST15;PDE4B;UPP1;PHLDA1;DUSP5;YTHDF1;MARCKSL1;TIPARP;DUSP1;BNIP3;LIF;AGT;FOSL1;NR4A2;GPRC5A;AXL;ADORA2B;IL1B
Deguelin Up	24/246	0.000565557	0.0793081	0	0	2.23352	16.7016	DUSP5;ALAS2;SERPINB2;DUSP1;C1GALT1;PLA2G2A;LIF;HMGA1;PDGFA;PPBP;LSP1;CXCL3;LSM2;FOSL1;GPRC5A;RRAS;AXL;ADORA2B;MAN1C1;PLBD1;FXYD6;PTX3;UPP1;PHLDA1
Hyperoside Up	24/247	0.000599379	0.0793081	0	0	2.22339	16.4967	SRPX;DUSP5;FCGBP;SERPINB2;DUSP1;SRD5A1;XYLT1;SIX1;CXCL3;LITAF;TRIOBP;NR4A2;IL6;UPK1B;GPRC5A;NR4A3;AXL;ADORA2B;CCL5;IRF8;HAMP;LGR5;PHLDA1;TGM2
WZ-4002 Down	24/247	0.000599379	0.0793081	0	0	2.22339	16.4967	EGR1;DUSP5;ARNT2;EGR2;DUSP2;PLA2G2A;IRS2;SLC30A1;GLRX;PRL;ADO;CHD1;C3;FOSL1;NR4A2;CEACAM1;GPRC5A;AXL;PDE4B;CAPN3;SIK1;PRAME;LGR5;TGM2
Mocetinostat Up	24/249	0.000672352	0.0848258	0	0	2.20339	16.0952	SRPX;NNMT;ACSL1;TIPARP;PLA2G2A;LIF;TNC;IRS2;CXCL1;GLRX;GEM;C3;IL6;GPRC5A;RIMS3;AXL;ADORA2B;CHST15;SIK1;FXYD6;MYH11;LGR5;PHLDA1;TGM2
Ercalcitriol Up	23/244	0.00116364	0.119604	0	0	2.1479	14.5117	SERPINB2;DUSP1;TPBG;SLC6A14;MMP3;TNC;PDGFA;ELL2;LITAF;FOSL1;IL1A;UCHL1;GPRC5A;RRAS;AXL;IRF8;TRIB3;FXYD6;CD37;UPP1;PLPP3;S100A11;TGM2
BG-1019 Down	23/244	0.00116364	0.119604	0	0	2.1479	14.5117	DUSP5;FCGBP;DHRS11;DUSP1;TPBG;PLA2G2A;IRS2;RHOF;ELL2;LITAF;PER2;MAF;NR4A3;AXL;PSTPIP2;CHST15;MAN1C1;OLR1;PTX3;SIGLEC1;BBOF1;PLTP;TGM2
Hydroxyprogesterone-Caproate Up	23/246	0.00129736	0.119604	0	0	2.12841	14.1485	EGR1;TPBG;TCF7;LIF;PBX3;TNC;HMGA1;CXCL1;LSP1;DCBLD2;FOSL1;IL1A;ASPM;UCHL1;AXL;ADORA2B;IL1B;BHLHE40;PSD3;TRIB3;SH3BGRL3;ITGAV;PHLDA1
Meglitinide Up	23/247	0.00136902	0.119604	0	0	2.1188	13.9706	SRPX;DUSP5;NNMT;CTBP2;TNFAIP6;TPBG;FOXJ3;PBX3;TNC;LPL;CXCL1;ADO;CXCL3;FBLN2;GEM;OLFM1;IL6;DDAH1;AXL;MYH11;TIMP1;IL13RA2;SLC38A4
Dilazep Down	23/247	0.00136902	0.119604	0	0	2.1188	13.9706	DUSP5;ABHD4;DUSP1;LMO4;LPL;ELL2;FOSL1;NR4A2;CXCL10;UCHL1;MARCKS;KLRK1;GPRC5A;AXL;PPP2R5E;ADORA2B;OAS3;CCL5;PLBD1;IRF8;SIK1;PTX3;TGM2
AZD-7762 Down	23/247	0.00136902	0.119604	0	0	2.1188	13.9706	MLXIP;DUSP5;PHTF2;TNC;KLHL21;XYLT1;AGT;DUSP7;FOSL1;MARCKS;GPRC5A;AXL;BHLHE40;CHST15;PLBD1;TSPAN5;EFHD1;KCTD12;UPP1;IL13RA2;PHLDA1;TGM2;B4GALT5
SR-2640 Down	23/247	0.00136902	0.119604	0	0	2.1188	13.9706	CHRNA1;MARCKSL1;SERPINB2;PHLPP1;WFS1;CXCL3;GEM;DCBLD2;FOSL1;UCHL1;TPPP3;ZFP36;GPRC5A;AXL;CCL5;PDE4B;CAPN3;PRAME;PTX3;IL13RA2;SPRR2B;EPHB3;B4GALT5
Methyl-Methacrylate Up	23/248	0.00144406	0.119604	0	0	2.10927	13.7953	EGR1;FCGBP;PHLPP1;DUSP1;ZBTB38;PLA2G2A;TNC;IRS2;CXCL1;PRL;CXCL3;LITAF;HIGD2A;OLFM1;RRAS;TNIP1;AXL;PPP2R5E;ADORA2B;FXYD6;KCTD12;LGR5;TGM2
Maxacalcitol Up	23/248	0.00144406	0.119604	0	0	2.10927	13.7953	DUSP5;DUSP1;TPBG;PBX3;PDGFA;CXCL1;TRIOBP;GEM;IL1A;UCHL1;IL6;GPRC5A;RRAS;DDAH1;AXL;IL1B;FXYD6;ITGAV;PTX3;UPP1;PLPP3;IL7R;TGM2
Entinostat Up	23/249	0.0015226	0.121472	0	0	2.09983	13.6223	SRPX;NNMT;TIPARP;PLA2G2A;LIF;TNC;CXCL1;GLRX;GEM;C3;OLFM1;RAP2A;IL6;GPRC5A;RIMS3;AXL;KIF5C;CHST15;FXYD6;MYH11;PLPP3;PHLDA1;TGM2
Methylhydrazine-Sulfate Down	23/249	0.0015226	0.121472	0	0	2.09983	13.6223	FCGBP;SPINK1;ABHD4;LPL;CXCL3;GEM;HS2ST1;C3;FOSL1;PROCR;UCHL1;IL6;DDAH1;AXL;ADORA2B;IL1B;OAS3;PSD3;SIK1;PRAME;MYH11;TIMP1;PLTP
GYKI-52466 Down	22/240	0.0020974	0.161396	0	0	2.08084	12.8327	SRPX;DUSP5;MARCKSL1;PID1;PBX3;LIF;HMGA1;ATP2B4;CXCL1;AGT;HS2ST1;MYL4;FOSL1;CDH6;UCHL1;AXL;PLBD1;SH3BGRL3;PTX3;KCTD12;LGR5;TGM2
BAS-02859604 Down	22/242	0.00232583	0.172603	0	0	2.06171	12.5015	DUSP5;YTHDF1;ALAS2;SPINK1;CYP4B1;PRPF40A;IRS2;SLC30A1;CHD1;IFIT3;FOSL2;PROCR;MAF;AXL;DNAJC6;ALB;TSPAN5;TRIB3;SIK1;ITGAV;UPP1;PHLDA1
R-547 Up	22/243	0.00244772	0.172603	0	0	2.05227	12.3395	EGR1;SRPX;CRTAP;PLA2G2A;LIF;CYP4B1;AGT;FOSL2;DCBLD2;C3;CXCL10;AXL;IL1B;ALB;BHLHE40;CHST15;SIK1;PRAME;ITGAV;PLTP;EIF4G3;TGM2
G-5555 Down	22/243	0.00244772	0.172603	0	0	2.05227	12.3395	EGR1;YTHDF1;SF3A2;NNMT;PDGFA;LPL;CACYBP;CXCL1;KLK6;FOSL1;IL6;UPK1B;MARCKS;GPRC5A;AXL;ADORA2B;DNAJC6;PTX3;KCTD12;PLPP3;LRP12;BCAS1
PLX-4720 Up	22/244	0.00257497	0.172603	0	0	2.04292	12.1797	EGR1;SRPX;EGR2;TNFAIP6;ZBTB38;TPBG;LIF;CXCL1;ADO;CXCL3;TRIOBP;FOSL1;CDH6;IL1A;TPPP3;AXL;ADORA2B;IL1B;KIT;PLCE1;PLBD1;PHLDA1
Bromosporine Down	22/246	0.00284628	0.172603	0	0	2.02446	11.8669	SERPINB2;NNMT;TNFAIP6;SRD5A1;TNC;CXCL1;GLRX;CXCL3;IFIT3;CDH6;PROCR;MMP14;AXL;PSTPIP2;ADORA2B;IL1B;EFHD1;TRIB3;PTX3;LGR5;PLTP;S100A11
Fiacitabine Down	22/246	0.00284628	0.172603	0	0	2.02446	11.8669	EGR1;SRPX;SERPINB2;ACSL1;LIF;IRS2;CXCL1;CXCL3;GEM;GPRC5A;TNIP1;AXL;IL1B;SH3BGRL3;PRAME;PTX3;TIMP1;PLPP3;IL13RA2;IL7R;LGR5;EIF4G3
Nilotinib Up	22/247	0.00299073	0.172603	0	0	2.01536	11.7137	DUSP5;EGR2;LMO4;LIF;CXCL1;ADO;GEM;DCBLD2;FOSL1;PER2;CXCL10;MARCKS;TNIP1;AXL;ADORA2B;PDE4B;PLBD1;IRF8;TRIB3;PTX3;KCTD12;PHLDA1
D-4476 Down	22/247	0.00299073	0.172603	0	0	2.01536	11.7137	EGR1;EGR2;DDX5;MARCKSL1;SPINK1;NNMT;TIPARP;TPBG;PLA2G2A;ARID5B;LPL;SLC30A1;ELL2;KLK6;C3;GPRC5A;AXL;PDGFD;CDH11;OLR1;SIK1;ITGAV
VU-0415535-1 Up	22/248	0.00314129	0.17301	0	0	2.00633	11.5627	EGR2;MARCKSL1;SPINK1;TNFAIP6;NR1H3;LPL;IRS2;ADO;RPS26;MAF;RAB20;AXL;KIF5C;PSD3;CDH11;PDE4B;PLBD1;MYH11;ITGAV;LGR5;PLTP;EPHB3
BIBX-1382 Down	22/248	0.00314129	0.17301	0	0	2.00633	11.5627	EGR1;SRPX;EGR2;TPBG;LIF;TNC;PDGFA;LPL;TNFRSF1B;CHD1;DCBLD2;FOSL1;PER2;NR4A2;GPRC5A;DDAH1;AXL;PLBD1;TSPAN5;IRF8;PTX3;PHLDA1
Y-27632 Down	21/244	0.00544214	0.229957	0	0	1.93909	10.1096	EGR1;DUSP5;SPINK1;ABHD4;LMO4;PLA2G2A;LIF;PDGFA;CYP4B1;RHOF;GEM;NR4A2;MAF;RRAS;AXL;IL1B;BHLHE40;TRIB3;MYH11;IL7R;PHLDA1
Thiram Up	21/246	0.0059647	0.229957	0	0	1.92165	9.84248	EGR1;DUSP5;DUSP2;SF3A2;DUSP1;TPBG;MMP3;CACYBP;CXCL3;ELL2;GEM;FOSL1;MUC1;MARCKS;GPRC5A;DDAH1;AXL;SIK1;SH3BGRL3;PTX3;S100A11
KBG Up	21/246	0.0059647	0.229957	0	0	1.92165	9.84248	SRPX;ARNT2;ISYNA1;SPINK1;NNMT;CHKA;SRD5A1;PLEKHA5;CXCL3;DUSP7;CDH6;SOCS2;IL6;DDAH1;ADI1;AXL;ALB;CDH11;MYH11;KCTD12;CRLF1
Dichlorophen Up	21/246	0.0059647	0.229957	0	0	1.92165	9.84248	SERPINB2;CTBP2;TNFAIP6;TPBG;SLC6A14;PDGFA;PPBP;IFIT3;FOSL1;CDH6;SOCS2;IL1A;UPK1B;ALDH1B1;AXL;PSTPIP2;IL1B;PPIF;SLAMF7;PHLDA1;TGM2
Doxofylline Down	21/246	0.0059647	0.229957	0	0	1.92165	9.84248	EGR1;SRPX;ARNT2;YTHDF1;SERPINB2;NNMT;TNFAIP6;TIPARP;IRS2;SLC30A1;ADO;FBLN2;TNIP1;AXL;PDGFD;LEPROTL1;CCL5;PPIF;EFHD1;FAT4;TIMP1
CGP-7930 Up	21/247	0.00624104	0.229957	0	0	1.91304	9.71177	SPINK1;TPBG;PBX3;LIF;HMGA1;CYP4B1;IFIT3;GEM;DUSP7;HS2ST1;FOSL1;PER2;IL1A;GPRC5A;AXL;ADORA2B;CCL5;PLBD1;MYH11;UPP1;PHLDA1
JW-7-24-1 Up	21/247	0.00624104	0.229957	0	0	1.91304	9.71177	EIF4A2;DUSP5;SERPINB2;TIPARP;LIF;XYLT1;IRS2;GLRX;FOSL1;IL6;KLRK1;GPRC5A;DDAH1;TNIP1;AXL;ITGAV;PTX3;UPP1;RALGDS;PHLDA1;TGM2
Bromodichloromethane Down	21/247	0.00624104	0.229957	0	0	1.91304	9.71177	DUSP5;DUSP2;PLA2G2A;HMGA1;CYP4B1;TOB2;NR4A2;UCHL1;TPPP3;MAF;RAB20;ADI1;AXL;PPP2R5E;PSD3;MAN1C1;PLBD1;SIK1;TIMP1;SYNPO;TGM2
Tacedinaline Up	21/248	0.0065278	0.229957	0	0	1.90451	9.58291	SRPX;NNMT;PLA2G2A;LIF;TNC;CXCL1;GLRX;GEM;C3;CLDN5;PROCR;UCHL1;IL6;MARCKS;GPRC5A;RIMS3;AXL;ADORA2B;MYH11;PHLDA1;TGM2
Canertinib Down	21/248	0.0065278	0.229957	0	0	1.90451	9.58291	EGR1;SRPX;DUSP5;EGR2;SERPINB2;LIF;TNC;GEM;DCBLD2;FOSL1;GPRC5A;AXL;ALB;UBE2N;TSPAN5;MYH11;KCTD12;TIMP1;PHLDA1;CRLF1;TGM2
Sinensetin Down	21/248	0.0065278	0.229957	0	0	1.90451	9.58291	DUSP5;ABHD4;TIPARP;TNC;XYLT1;PDGFA;LPL;IRS2;C3;FOSL1;IL6;KLRK1;GPRC5A;NR4A3;AXL;CCL5;KIT;BHLHE40;MYH11;PLTP;TGM2
Flumetasone Down	21/248	0.0065278	0.229957	0	0	1.90451	9.58291	DUSP5;ISYNA1;MARCKSL1;SERPINB2;LIF;TNC;XYLT1;CXCL1;DCBLD2;FOSL1;NR4A2;OLFM1;IL6;AXL;BHLHE40;CDH11;SLAMF7;CAPN3;PRAME;LGR5;TGM2
Bromebric-Acid Down	21/248	0.0065278	0.229957	0	0	1.90451	9.58291	PID1;SPINK1;PBX3;TNC;LPL;IRS2;ADO;LITAF;IL1A;CXCL10;TPPP3;AXL;ADORA2B;IL1B;BHLHE40;SLAMF7;EFHD1;SIK1;PLPP3;CRLF1;TGM2
JW-74 Down	21/248	0.0065278	0.229957	0	0	1.90451	9.58291	EGR1;ARNT2;PHTF2;PID1;CTBP2;DUSP1;ZBTB38;PBX3;ARID5B;GEM;CXCL10;IL6;UPK1B;GPRC5A;AXL;PDGFD;CCL5;PSD3;CHST15;PRAME;PHLDA1
ZM-336372 Up	21/249	0.00682527	0.235092	0	0	1.89606	9.45589	SRPX;FCGBP;LIF;TNC;HMGA1;CXCL1;TRIOBP;DCBLD2;FOSL1;IL1A;PROCR;CEACAM1;UPK1B;GPRC5A;RRAS;AXL;ADORA2B;UPP1;PHLDA1;S100A11;TGM2
SA-102042 Down	21/249	0.00682527	0.235092	0	0	1.89606	9.45589	MLXIP;DUSP5;ARNT2;FCGBP;PHLPP1;TNC;XYLT1;SLC30A1;AGT;C3;SOCS2;NR4A2;CXCL10;SYNJ1;ADI1;AXL;DNAJC6;CHST15;PDE4B;SIK1;ITGAV
Repsox Down	20/242	0.0100797	0.309984	0	0	1.85314	8.51931	EGR1;EGR2;ZBTB38;TPBG;BNIP3;PLA2G2A;TNC;GLRX;ADO;ELL2;GEM;PROCR;ASPM;GPRC5A;AXL;PDGFD;IL1B;MAN1C1;SLAMF7;S100A11
Drotaverine Down	20/244	0.010971	0.309984	0	0	1.8364	8.28676	EGR1;ARNT2;YTHDF1;SERPINB2;MMP3;LIF;PDGFA;AMPD1;CXCL1;CXCL3;GEM;NR4A2;PROCR;CXCL10;IL6;AXL;SIK1;PRAME;IL7R;PHLDA1
Enoxacin Down	20/245	0.0114397	0.309984	0	0	1.82814	8.17302	DUSP5;PID1;SPINK1;MMP3;LIF;TNC;NEDD4L;ARID5B;SLC30A1;CXCL1;ADO;CXCL3;GEM;PER2;MAF;AXL;ELF4;CHST15;PDE4B;SIK1
SGX-523 Down	20/245	0.0114397	0.309984	0	0	1.82814	8.17302	ARNT2;ALAS2;NNMT;TRPA1;ACSL1;SRD5A1;MMP3;PLA2G2A;IRS2;CHERP;MMP14;MUC1;AXL;IRF8;TRIB3;SH3BGRL3;RALGDS;CRLF1;TGM2;WNT4
Foliosidine Up	20/246	0.0119242	0.309984	0	0	1.81996	8.06093	PPP1R26;BRD3;ALAS2;DHRS11;SPINK1;CTBP2;GCNT1;PBX3;LPL;IRS2;SLC30A1;PPBP;ADO;NR4A2;RAP2A;ALDH1B1;AXL;OAS3;LEPROTL1;TGM2
Celecoxib Down	20/246	0.0119242	0.309984	0	0	1.81996	8.06093	ISYNA1;MMP3;LIF;TNC;XYLT1;CXCL1;CXCL3;GEM;FOSL1;OLFM1;CEACAM1;IL6;MAF;AXL;PDGFD;ALB;TRIB3;IL13RA2;LGR5;CRLF1
LIVF001-021 Down	20/246	0.0119242	0.309984	0	0	1.81996	8.06093	BRD3;ALAS2;CTBP2;ACSL1;PLEKHA5;HMGA1;ARID5B;IRS2;CXCL1;ATP2C1;TRIOBP;UPK1B;AXL;CHST15;PLBD1;PTX3;BBOF1;PLPP3;S100A11;TGM2
Methylprednisolone Down	20/247	0.0124249	0.309984	0	0	1.81184	7.95046	ISYNA1;MARCKSL1;TMEM63A;TPBG;TCF7;LIF;PLEKHA5;DNAJB14;CXCL1;GEM;FOSL1;UCHL1;RAP2A;MAF;AXL;BHLHE40;CDH11;TSPAN5;IDS;PHLDA1
PETCM Up	20/248	0.0129422	0.309984	0	0	1.8038	7.84159	ISYNA1;SERPINB2;TRPC1;SLC6A14;XYLT1;CYP4B1;CXCL1;EPX;SOCS2;MARCKS;GPRC5A;DDAH1;AXL;PRAME;TIMP1;IL7R;PLTP;S100A11;TGM2;WNT4
WHI-P154 Down	20/248	0.0129422	0.309984	0	0	1.8038	7.84159	EGR1;DUSP5;EGR2;LIF;LPL;GEM;DCBLD2;FOSL1;NR4A2;GPRC5A;TNIP1;AXL;BHLHE40;PPIF;SIK1;CD37;TIMP1;UPP1;IL13RA2;PHLDA1
